# Supplementary material for: Transcriptional dynamics of gametogenesis in the green seaweed Ulva mutabilis identifies an RWP-RK transcription factor linked to reproduction
Source: BMC Plant Biol. 2022 Jan 6;22:19. doi: 10.1186/s12870-021-03361-3 (PMC8734247; doi:10.1186/s12870-021-03361-3)
Supplement: Supplementary file 1 — Additional file 1. [file 12870_2021_3361_MOESM1_ESM.xlsx]

## Sheet: S1
Primer sequences used for qRT-PCR analysis
UBIQUITIN-Forward	AAGACACTCACAGGCAAGAC
UBIQUITIN-Reverse	GGTACGCCCATCTTCAAGC
UMSL057_0048-Forward	GGCAACTAGTGGAGGTCAAAT
UMSL057_0048-Reverse	GCTTGAGTATCCTTCCGTTCTC

## Sheet: S2
The total number of mapped reads for each sample
	Group_name	Total input reads number	Mapped reads number
Triplicates for CW group at 0 h	CW0_1	9135685	6670937
	CW0_2	10198155	7408428
	CW0_3	7977740	5866050
Triplicates for CW group at 6 h	CW6_1	11720336	8446227
	CW6_3	6561809	4826032
	CW6_4	12195700	9035129
Triplicates for CW group at 24 h	CW24_1	9020776	6108374
	CW24_2	6386512	4503473
	CW24_3	5491536	3928376
Triplicates for CW group at 48 h	CW48_1	8910770	6078240
	CW48_2	11465825	8168583
	CW48_3	7299921	4861118
Triplicates for CW group at 72 h	CW72_1	8774376	6607582
	CW72_2	12161561	8883998
	CW72_3	11653734	8755189
Triplicates for CNW group at 6 h	CNW6_1	16972890	11076692
	CNW6_2	15574234	10250656
	CNW6_3	9654804	5318914
Triplicates for CNW group at 24 h	CNW24_1	7352639	4170118
	CNW24_2	17259347	10308451
	CNW24_3	9478412	4839938

## Sheet: S3
The raw reads count for each gene
	CW0h			CNW6h			CW6h			CNW24h			CW24h			CW48h			CW72h
Gene_ID	CW0_1	CW0_2	CW0_3	CNW6_1	CNW6_2	CNW6_3	CW6_1	CW6_2	CW6_3	CNW24_1	CNW24_2	CNW24_3	CW24_1	CW24_2	CW24_3	CW48_1	CW48_2	CW48_3	CW72_1	CW72_2	CW72_3
UMSL001_0001	864	842	545	1061	999	481	850	387	635	336	534	298	694	374	306	3297	2296	1101	2129	3483	2802
UMSL001_0002	4212	5522	4161	2527	2041	1090	2545	1588	2636	2350	5119	2457	4185	3795	3359	1439	2630	1207	4736	5827	5593
UMSL001_0003	299	411	327	802	511	393	710	500	838	192	536	209	360	321	282	140	328	173	438	608	519
UMSL001_0004	361	398	315	591	481	292	647	334	637	197	448	217	263	229	161	439	700	450	429	530	617
UMSL001_0005	123	34	27	76	41	26	58	46	92	23	73	23	169	89	76	4263	6282	3117	1247	1863	1717
UMSL001_0006	9	7	2	2	0	1	4	6	6	1	4	0	13	13	6	287	286	87	1775	2885	3105
UMSL001_0007	13	33	2	49	7	15	142	38	114	23	45	21	89	23	33	14	13	0	5	30	25
UMSL001_0008	0	0	0	0	0	0	0	0	0	0	1	0	0	0	0	0	0	0	0	0	0
UMSL001_0009	0	0	0	0	4	3	0	0	2	0	0	1	0	1	2	10	5	1	4	17	17
UMSL001_0010	47	60	62	79	87	28	89	56	106	25	72	26	41	52	39	67	121	74	35	84	77
UMSL001_0011	459	542	497	759	861	377	429	228	427	257	592	324	245	196	174	256	473	270	255	308	294
UMSL001_0012	0	0	0	0	0	0	0	0	0	0	0	0	0	0	0	0	0	0	0	0	0
UMSL001_0013	0	0	0	0	0	0	0	0	0	1	0	0	0	0	1	0	0	0	0	0	0
UMSL001_0014	772	531	478	1072	984	256	820	403	1081	548	1025	530	699	719	575	736	328	326	388	721	585
UMSL001_0015	1824	1818	1693	4309	3792	1856	2581	1440	2676	1081	2792	1189	1677	1228	972	1845	2748	2163	928	1197	1198
UMSL001_0016	166	211	158	339	262	192	184	113	168	108	253	101	133	92	84	106	189	52	101	162	138
UMSL001_0017	563	555	453	708	582	335	421	188	391	239	536	245	382	254	199	273	373	118	271	334	379
UMSL001_0018	7	14	4	15	12	2	11	3	19	7	14	3	10	4	3	15	30	2	10	20	20
UMSL001_0019	377	453	300	461	385	216	462	231	439	142	400	184	409	283	221	611	914	449	277	428	449
UMSL001_0020	0	0	0	0	0	1	0	0	0	2	2	0	0	0	0	0	1	0	0	0	3
UMSL001_0021	10	23	2	85	25	46	61	34	98	36	81	30	34	29	21	51	53	0	32	61	62
UMSL001_0022	49	26	25	241	189	46	53	66	114	58	135	63	37	54	58	265	189	195	436	574	558
UMSL001_0023	1	5	0	22	16	6	11	7	8	3	4	2	3	3	2	1	9	2	20	54	65
UMSL001_0024	68	108	82	174	169	68	98	57	85	50	92	47	107	81	64	95	322	171	44	93	37
UMSL001_0025	427	474	282	460	402	246	412	299	490	185	476	218	361	309	343	411	881	259	270	460	303
UMSL001_0026	1	0	0	5	0	0	0	2	7	2	1	4	2	7	7	8	4	5	2	0	8
UMSL001_0027	146	157	104	130	98	62	146	69	147	54	155	72	81	125	83	101	114	75	248	309	254
UMSL001_0028	131	170	157	210	173	91	184	71	132	56	136	59	88	101	73	169	256	161	246	316	301
UMSL001_0029	274	262	173	640	317	263	459	236	481	164	365	172	285	191	132	181	234	74	147	240	196
UMSL001_0030	395	341	274	678	721	307	849	406	801	278	548	261	510	301	293	486	449	252	267	314	349
UMSL001_0031	79	66	63	85	53	38	50	23	47	13	77	25	27	48	28	45	72	23	52	61	50
UMSL001_0032	0	0	0	0	0	0	0	0	0	0	0	1	0	0	0	0	0	0	0	0	0
UMSL001_0033	1358	1514	1264	1653	1803	786	4684	3010	5295	963	2435	1162	2800	2241	1845	614	871	706	1058	1390	1348
UMSL001_0034	296	435	142	1016	353	356	589	242	523	295	620	244	477	234	256	625	589	50	470	943	984
UMSL001_0035	8	3	2	4	3	2	2	0	10	0	6	1	13	8	5	377	520	219	186	410	310
UMSL001_0036	448	542	429	905	999	519	716	517	757	211	622	284	469	377	372	390	881	617	892	1031	893
UMSL001_0037	0	0	0	4	0	0	0	0	0	0	0	0	0	0	0	0	0	0	2	0	0
UMSL001_0038	0	1	0	2	4	0	6	2	2	4	2	4	4	0	0	9	8	0	1	5	5
UMSL001_0039	0	0	0	0	0	0	0	0	0	0	0	0	0	0	0	0	0	0	0	0	0
UMSL001_0040	1369	1362	1278	1724	1804	741	2025	1124	2349	727	1702	797	1248	1008	836	544	502	425	1212	1487	1683
UMSL001_0041	132	141	115	134	113	70	125	37	93	34	100	31	96	39	43	79	96	76	60	80	89
UMSL001_0042	5	10	2	19	4	9	14	10	13	0	7	0	25	8	7	100	105	7	166	303	338
UMSL001_0043	67	101	43	258	98	126	346	216	475	61	149	66	118	105	113	44	83	6	34	51	42
UMSL001_0044	398	350	216	576	419	223	419	197	381	176	384	185	263	188	120	477	519	216	1029	1708	1470
UMSL001_0045	185	235	187	488	397	217	315	182	271	73	244	127	156	126	108	154	423	142	363	558	347
UMSL001_0046	494	736	465	992	683	521	1016	691	1132	302	818	388	620	591	461	711	1426	483	577	725	626
UMSL001_0047	344	391	262	408	376	224	418	214	470	239	558	253	554	378	337	242	325	85	207	388	367
UMSL001_0048	1320	1304	955	2361	1928	1100	2213	1180	2204	669	1728	710	894	609	477	1613	1910	813	1850	2867	2834
UMSL001_0049	2	6	2	7	3	1	0	2	1	3	4	3	0	3	2	0	1	6	1	0	1
UMSL001_0050	317	400	287	395	324	206	333	171	325	172	442	184	283	208	154	263	450	227	315	395	297
UMSL001_0051	44	64	12	127	30	51	83	34	119	57	126	69	75	39	37	64	90	7	30	75	69
UMSL001_0052	7	4	0	27	2	3	10	1	18	1	5	4	4	10	3	16	4	0	3	12	10
UMSL001_0053	38	63	17	105	26	83	91	46	121	54	120	44	64	50	60	90	187	16	56	98	63
UMSL001_0054	10	14	6	6	5	3	6	3	3	4	6	0	6	9	7	435	822	263	545	687	729
UMSL001_0055	0	0	0	5	5	3	7	2	3	3	3	7	6	2	1	34	51	10	4	18	28
UMSL001_0056	2189	2171	1165	4350	2401	1609	3841	1710	3741	1684	3746	1764	2956	1818	1692	3296	3351	491	2331	3615	4334
UMSL001_0057	600	609	516	1238	1047	614	1203	646	1139	509	1149	566	834	571	497	600	871	307	669	907	950
UMSL001_0058	120	142	66	237	112	98	192	83	184	82	190	91	152	86	99	80	164	24	63	96	84
UMSL001_0059	41	69	21	92	51	49	70	30	47	39	79	31	35	25	20	26	68	8	49	13	61
UMSL001_0060	97	111	94	245	206	112	183	71	140	60	148	45	107	56	46	183	209	102	224	536	427
UMSL001_0061	492	476	318	769	465	343	336	197	353	171	380	166	337	176	194	473	590	213	415	635	628
UMSL001_0062	0	0	0	4	0	1	2	0	0	2	0	0	0	0	0	7	12	9	5	8	3
UMSL001_0063	23	36	24	27	35	21	25	10	23	22	35	21	11	9	7	10	5	9	22	18	28
UMSL001_0064	2	0	0	1	0	1	0	1	0	1	2	4	2	3	0	1	1	0	0	2	0
UMSL001_0065	231	185	173	377	317	139	423	202	426	113	192	100	158	105	76	218	210	137	406	604	613
UMSL001_0066	195	188	171	372	215	131	370	186	300	93	280	88	230	182	150	144	247	92	138	170	181
UMSL001_0067	32	73	29	126	28	31	124	49	56	47	86	47	110	49	66	210	148	29	181	301	339
UMSL001_0068	455	552	490	497	493	214	427	277	469	202	408	247	292	219	180	358	657	436	947	1295	1129
UMSL001_0069	196	242	147	370	228	166	158	82	205	207	325	157	144	97	89	158	134	19	207	324	296
UMSL001_0070	209	341	98	473	218	200	359	168	370	176	343	167	366	153	135	319	381	48	119	289	210
UMSL001_0071	147	150	142	234	241	138	163	91	176	98	196	114	110	98	97	486	729	400	261	423	330
UMSL001_0072	77	100	55	149	75	77	212	60	141	46	113	56	172	85	88	312	392	25	64	144	150
UMSL001_0073	352	351	337	637	569	285	364	181	406	199	358	177	186	166	127	355	527	333	256	352	425
UMSL001_0074	255	222	159	331	217	128	409	198	430	130	305	143	426	276	258	447	357	133	241	428	495
UMSL001_0075	445	564	491	1227	1080	679	889	602	937	271	875	316	394	329	279	289	628	223	289	294	373
UMSL001_0076	71	76	67	154	99	42	160	62	121	25	101	31	95	70	54	69	110	13	30	105	90
UMSL001_0077	7	7	1	18	13	10	16	8	17	15	26	9	5	6	8	26	35	6	10	12	19
UMSL001_0078	0	0	0	3	0	0	1	0	1	0	3	1	0	2	2	3	3	0	2	3	2
UMSL001_0079	250	273	208	275	215	106	204	118	223	105	291	143	187	146	163	193	227	93	442	486	598
UMSL001_0080	53	42	28	113	57	58	57	19	51	29	84	27	57	27	29	421	556	135	222	333	294
UMSL001_0081	121	122	59	123	62	50	103	54	84	28	66	38	87	88	84	189	624	198	430	471	447
UMSL001_0082	41	56	15	129	17	55	136	69	107	51	83	51	89	41	47	85	99	11	27	48	57
UMSL001_0083	22	24	10	71	11	17	82	27	81	24	49	32	77	40	38	76	76	0	52	83	86
UMSL001_0084	190	263	174	308	226	142	248	138	272	94	273	93	171	154	102	520	788	244	451	639	524
UMSL001_0085	231	261	188	533	450	181	507	256	447	152	338	130	218	171	172	639	759	414	676	1168	1039
UMSL001_0086	239	233	229	495	378	188	578	281	713	153	380	194	196	192	190	170	243	101	580	848	862
UMSL001_0087	654	656	506	694	666	351	756	533	863	238	666	270	575	441	424	450	743	441	348	423	383
UMSL001_0088	155	210	157	237	242	108	194	145	224	98	207	94	131	102	80	185	329	155	178	276	292
UMSL001_0089	34	38	36	89	30	20	44	23	64	23	37	14	37	26	14	14	13	10	18	60	24
UMSL001_0090	38	26	18	73	105	39	106	29	99	33	68	32	66	31	35	80	98	31	35	44	59
UMSL001_0091	20	50	18	79	44	25	49	30	52	26	59	23	49	42	28	62	101	38	25	21	24
UMSL001_0092	96	124	93	124	132	64	159	58	141	47	105	41	87	53	69	67	117	80	102	149	132
UMSL001_0093	64	109	61	160	90	55	146	72	129	41	136	55	99	58	67	134	171	21	118	151	170
UMSL001_0094	450	515	362	753	567	347	573	334	499	282	629	254	430	327	277	335	559	143	284	394	334
UMSL001_0095	39	56	24	104	17	18	170	97	170	17	37	30	124	87	91	80	86	7	24	63	65
UMSL001_0096	176	200	158	196	150	98	178	81	198	55	184	68	91	99	59	125	303	83	184	223	227
UMSL001_0097	0	0	0	0	0	0	0	0	0	0	0	0	0	0	0	0	0	0	0	0	0
UMSL001_0098	0	0	0	0	0	0	0	0	0	0	0	0	0	0	0	0	0	0	0	0	0
UMSL001_0099	291	353	244	341	241	116	273	142	341	129	360	115	175	135	113	455	665	189	485	743	802
UMSL001_0100	349	448	309	754	456	281	823	487	796	277	694	257	478	337	262	522	806	254	475	699	683
UMSL001_0101	34	29	17	81	47	50	39	35	46	20	88	24	28	27	35	19	79	8	20	46	37
UMSL001_0102	158	207	157	301	358	195	364	183	301	101	277	100	109	111	91	180	281	188	133	166	146
UMSL001_0103	550	772	363	509	278	226	748	413	757	271	587	294	566	447	467	186	228	42	183	163	241
UMSL001_0104	22	11	34	54	28	24	23	17	50	14	59	11	21	12	20	44	68	13	92	109	122
UMSL001_0105	687	690	517	674	610	278	671	394	696	357	693	313	773	532	475	595	914	494	800	1101	1256
UMSL001_0106	294	311	223	622	595	290	358	254	370	186	443	211	260	239	188	232	589	234	263	341	221
UMSL001_0107	15	24	18	51	19	16	53	24	29	20	46	17	34	22	23	24	17	0	12	35	12
UMSL001_0108	63	107	43	240	149	97	348	165	377	68	202	102	157	98	105	176	240	63	214	332	363
UMSL001_0109	163	208	145	415	369	161	214	158	285	121	289	122	163	122	100	232	365	91	206	290	399
UMSL001_0110	3624	4367	3682	3035	2605	1352	3012	1703	3378	1788	4198	2019	3380	2444	2083	1340	1742	928	2509	3284	4031
UMSL001_0111	767	828	663	1535	1147	709	1202	693	1069	480	1070	559	875	552	516	942	1794	978	625	908	915
UMSL001_0112	4889	3899	2660	10820	10545	4161	8042	3379	8929	3907	7808	3596	6229	4122	3528	7954	4166	2921	3778	6596	6183
UMSL001_0113	102	144	89	280	180	112	163	119	145	52	141	53	135	74	69	511	782	383	186	214	241
UMSL001_0114	34	34	14	78	36	41	121	52	109	40	81	41	84	60	34	64	79	3	25	40	34
UMSL001_0115	347	461	320	533	515	275	366	259	374	190	512	178	227	224	211	144	472	246	162	193	206
UMSL001_0116	0	0	0	3	0	0	6	1	3	0	2	0	1	1	3	0	0	0	0	0	0
UMSL001_0117	390	496	391	891	633	365	1337	788	1430	431	836	477	425	386	309	97	170	99	492	595	599
UMSL001_0118	0	0	0	0	0	0	0	0	0	0	0	0	0	0	0	0	0	0	2	0	0
UMSL001_0119	149	147	103	509	303	155	434	177	354	121	322	119	260	182	167	174	87	45	214	320	312
UMSL001_0120	25	36	11	62	31	22	62	34	63	13	32	31	43	40	35	109	104	11	41	82	49
UMSL001_0121	212	247	137	299	246	126	287	142	244	77	194	109	148	113	97	234	289	155	435	511	636
UMSL001_0122	5	1	1	9	4	2	7	3	8	2	2	3	4	3	3	31	37	14	20	41	38
UMSL001_0123	309	417	299	662	542	316	500	287	553	183	535	189	416	258	248	169	328	121	160	250	195
UMSL001_0124	71	93	43	182	73	49	106	48	129	50	95	49	61	30	48	56	80	3	108	132	147
UMSL001_0125	515	519	390	724	937	331	1013	529	1000	371	612	270	973	528	492	1325	877	654	495	688	993
UMSL001_0126	7	23	5	4	4	2	7	9	9	3	12	0	29	15	5	10	16	5	4	15	32
UMSL001_0127	53	39	23	50	53	25	76	38	80	19	30	30	44	31	40	16	30	7	7	17	16
UMSL001_0128	300	380	186	349	237	143	508	215	461	146	326	133	269	182	132	130	132	26	99	174	222
UMSL001_0129	103	111	31	180	40	81	150	81	162	73	153	105	112	75	57	28	59	2	47	89	75
UMSL001_0130	442	650	449	493	585	409	559	358	465	197	669	297	319	257	264	184	642	478	273	236	249
UMSL001_0131	176	261	125	452	323	231	345	183	312	133	363	140	180	119	95	184	361	111	240	339	317
UMSL001_0132	9	13	2	19	14	6	5	13	11	8	14	5	7	10	4	35	39	4	14	57	38
UMSL001_0133	121	149	86	155	91	93	169	62	177	69	191	91	152	88	74	137	138	17	174	221	277
UMSL001_0134	275	209	140	291	215	146	255	141	208	121	244	84	252	146	158	168	228	143	90	91	60
UMSL001_0135	11	18	16	28	39	22	15	6	19	13	6	7	15	5	10	5	4	17	0	2	7
UMSL001_0136	77	90	59	100	138	52	87	34	76	25	77	35	93	50	63	45	88	28	90	72	149
UMSL001_0137	51	53	41	52	30	26	52	8	21	17	51	11	26	29	19	37	38	17	20	19	41
UMSL001_0138	229	237	143	361	330	144	303	148	254	110	268	99	260	187	156	2883	4537	1919	4378	6187	5968
UMSL001_0139	290	346	244	382	349	192	382	237	438	152	358	196	308	226	191	112	180	114	248	303	319
UMSL001_0140	191	198	188	197	176	67	132	43	113	136	253	100	146	79	65	52	57	27	58	71	98
UMSL001_0141	3542	3370	2730	1927	1757	895	3076	1345	3330	1438	3065	1315	4788	2666	2363	1457	1150	734	893	1484	1437
UMSL001_0142	282	291	188	601	424	237	557	363	571	221	520	220	356	220	221	442	549	103	290	386	453
UMSL001_0143	155	149	88	410	138	203	411	192	392	147	263	140	409	154	168	1584	1640	236	2011	4380	4186
UMSL001_0144	95	111	72	289	208	138	412	220	494	77	180	91	234	152	142	159	142	65	83	97	135
UMSL001_0145	153	272	85	934	353	399	744	362	807	201	500	215	225	187	156	116	175	11	167	210	256
UMSL001_0146	204	279	166	367	215	180	192	131	293	126	298	91	148	116	87	179	396	120	157	276	166
UMSL001_0147	2	15	9	25	6	13	26	9	24	6	21	7	32	16	13	22	35	14	5	25	39
UMSL001_0148	104	133	58	256	112	91	124	77	118	90	173	102	100	104	88	167	378	40	120	276	233
UMSL001_0149	116	100	50	236	173	122	214	100	221	93	208	96	141	71	88	173	198	57	140	228	301
UMSL001_0150	40	57	36	169	106	69	95	51	160	33	82	36	92	63	49	224	143	28	100	86	176
UMSL001_0151	68	95	44	269	260	124	152	125	219	70	179	75	194	113	114	95	212	141	2102	2914	2418
UMSL001_0152	70	79	63	106	80	38	37	34	49	33	39	31	37	27	22	414	593	161	374	472	562
UMSL001_0153	1	1	0	0	2	1	0	0	0	0	0	0	0	0	2	1	3	0	6	5	0
UMSL001_0154	0	0	0	0	0	1	0	0	0	0	0	1	0	0	0	0	0	0	1	0	0
UMSL001_0155	410	586	393	1122	1019	642	866	514	707	224	564	272	252	197	174	64	237	101	221	266	267
UMSL001_0156	338	473	190	616	285	315	717	350	686	201	459	241	462	243	275	612	1198	141	886	1152	1317
UMSL001_0157	193	162	86	341	208	147	198	111	217	138	239	85	154	81	66	167	216	49	107	149	210
UMSL001_0158	9	17	3	9	8	4	2	3	2	6	6	0	2	4	8	28	48	29	109	207	148
UMSL001_0159	307	336	194	495	435	233	472	250	513	170	418	190	284	165	158	115	208	118	278	299	258
UMSL001_0160	364	393	310	707	712	405	467	265	496	243	539	254	360	276	268	200	305	150	151	179	170
UMSL001_0161	325	391	261	685	752	404	864	458	905	320	815	354	409	377	362	127	227	111	272	459	461
UMSL001_0162	0	0	0	0	0	0	0	0	0	0	0	0	0	0	0	0	0	0	0	0	0
UMSL001_0163	8	5	21	23	7	10	25	7	22	5	11	10	20	5	8	20	11	8	8	19	30
UMSL001_0164	3	0	0	3	0	3	3	1	0	0	0	1	1	2	3	1	1	0	0	2	0
UMSL001_0165	0	0	0	0	0	0	0	0	0	0	0	0	0	0	0	0	0	0	0	0	0
UMSL001_0166	174	192	186	141	145	75	394	278	433	28	143	32	675	587	469	738	1478	1295	328	316	360
UMSL001_0167	219	189	128	280	193	148	193	94	175	77	178	86	127	100	77	306	432	168	138	176	205
UMSL001_0168	74	80	33	103	96	44	109	50	112	27	101	23	47	35	41	56	79	5	24	31	31
UMSL001_0169	290	344	311	459	408	253	559	328	533	215	488	242	422	301	271	439	1183	620	746	1161	835
UMSL001_0170	237	307	210	529	436	300	521	306	575	182	521	200	400	238	209	471	563	239	289	411	462
UMSL001_0171	653	666	598	860	1029	366	684	386	736	311	650	264	651	398	289	543	565	868	498	622	532
UMSL001_0172	178	189	154	175	167	84	98	42	90	70	124	69	65	54	45	99	143	109	158	201	262
UMSL001_0173	512	539	376	857	712	412	617	313	554	295	710	297	487	337	312	655	767	391	318	456	399
UMSL001_0174	179	256	127	427	291	243	276	159	360	157	350	164	237	124	151	160	254	103	109	172	165
UMSL001_0175	394	494	217	1179	579	595	1239	597	1304	388	873	433	818	408	429	1093	1305	169	304	542	687
UMSL001_0176	3	2	0	10	1	1	7	2	6	3	1	0	5	0	3	8	4	0	1	0	16
UMSL001_0177	27	47	22	53	40	27	53	27	57	34	71	18	41	20	24	24	30	4	14	41	31
UMSL001_0178	77	86	55	89	114	49	47	42	69	35	61	31	128	72	53	372	535	402	370	420	479
UMSL001_0179	155	204	107	323	197	145	237	111	232	86	243	106	137	97	78	86	142	25	49	62	52
UMSL001_0180	103	189	130	225	136	73	162	99	168	54	153	64	136	101	73	271	399	339	432	522	514
UMSL001_0181	63	80	54	161	127	85	110	65	114	71	144	51	67	42	42	115	244	141	97	92	73
UMSL001_0182	0	0	0	0	0	2	0	0	0	1	0	3	0	0	0	0	1	0	0	0	0
UMSL001_0183	185	173	165	246	165	105	202	162	191	83	251	98	124	100	105	189	277	122	66	135	78
UMSL001_0184	219	229	153	413	363	193	240	114	145	165	352	184	148	128	81	271	334	183	104	197	125
UMSL001_0185	1608	998	817	720	588	273	1805	1188	2285	404	820	427	7848	7379	5617	38027	55278	39871	69610	98939	92792
UMSL001_0186	169	174	148	279	234	170	237	127	195	73	194	68	122	84	88	212	467	265	209	227	292
UMSL001_0187	5	0	0	0	1	3	7	0	2	1	5	7	2	1	1	5	1	0	2	1	4
UMSL001_0188	147	168	88	246	170	79	175	92	199	117	250	98	203	123	99	366	374	78	212	339	356
UMSL001_0189	956	1227	888	1878	1526	968	840	551	986	215	584	248	194	142	138	159	376	246	297	370	350
UMSL001_0190	1661	1811	1246	2567	1751	1078	4242	2713	4446	861	2252	1047	3717	2974	2395	2851	4239	1784	1444	1963	2020
UMSL001_0191	154	188	186	195	293	117	164	123	169	42	152	89	87	73	73	38	111	65	137	132	94
UMSL001_0192	167	115	64	391	370	190	210	80	244	146	300	123	139	120	116	153	114	22	89	138	157
UMSL001_0193	0	0	0	0	0	1	0	0	0	0	4	0	0	0	1	0	0	0	1	2	0
UMSL001_0194	174	221	198	325	238	121	167	119	189	71	249	118	121	143	91	108	250	187	176	234	148
UMSL001_0195	210	193	143	518	405	176	228	110	261	153	360	157	135	63	78	195	200	88	201	262	340
UMSL001_0196	468	437	352	570	716	326	294	195	418	174	550	254	162	146	184	150	207	149	1985	2112	2153
UMSL001_0197	68	84	58	164	133	76	77	50	81	31	101	60	61	75	55	95	149	57	30	38	55
UMSL001_0198	3	8	1	7	17	6	10	5	6	3	11	2	8	10	2	1	7	0	4	2	0
UMSL001_0199	398	443	270	544	594	326	236	90	191	157	455	180	302	233	184	666	825	384	574	906	928
UMSL001_0200	161	254	143	335	246	147	311	165	380	106	299	107	295	141	131	662	595	196	281	487	565
UMSL001_0201	0	2	0	0	0	0	0	1	0	0	0	0	0	0	0	0	2	0	8	3	2
UMSL001_0202	348	427	291	499	396	186	317	136	306	245	500	240	313	184	202	204	257	70	199	202	244
UMSL001_0203	15	30	27	10	18	0	15	7	21	14	13	10	24	32	37	21	38	15	125	129	119
UMSL001_0204	82	114	76	123	147	63	128	55	130	32	44	46	74	67	53	59	104	51	146	194	175
UMSL001_0205	32	47	23	69	88	41	59	28	66	28	61	15	39	25	20	7	17	8	69	80	132
UMSL001_0206	13	11	10	35	19	14	17	18	18	7	24	4	23	20	16	10	12	15	5	6	14
UMSL001_0207	135	142	112	208	115	105	185	84	185	82	166	83	142	95	111	51	62	4	77	55	79
UMSL001_0208	3333	4141	1994	7713	4518	3655	17767	9816	20386	3498	8882	4160	8051	5276	5372	1609	2557	410	4076	5677	5854
UMSL001_0209	0	1	0	0	0	0	0	0	0	0	0	0	0	0	0	1	0	1	16	7	0
UMSL001_0210	0	0	0	0	0	0	0	0	0	0	0	0	0	0	0	0	0	0	0	0	0
UMSL001_0211	43	28	14	56	29	17	23	12	41	9	24	23	30	7	15	346	472	43	461	800	757
UMSL001_0212	381	364	420	604	644	294	219	157	213	248	584	276	268	232	172	297	440	322	340	517	415
UMSL001_0213	175	179	78	445	289	228	302	121	247	143	294	110	221	125	120	533	653	148	334	595	493
UMSL001_0214	0	7	2	2	10	4	7	2	6	0	2	0	14	3	4	116	205	135	55	19	30
UMSL001_0215	72	59	48	82	100	41	77	41	89	30	73	39	27	38	20	39	27	25	36	37	67
UMSL001_0216	449	548	414	416	360	202	486	370	600	78	385	141	235	259	245	117	252	153	171	296	239
UMSL001_0217	132	158	95	174	188	77	157	78	150	55	188	84	122	75	74	78	84	59	45	50	49
UMSL001_0218	453	482	352	543	379	205	375	191	397	254	545	237	295	215	150	135	163	45	110	140	240
UMSL001_0219	309	306	272	179	179	62	285	169	308	75	229	83	193	144	121	122	183	58	52	96	73
UMSL001_0220	232	217	197	239	188	125	212	120	216	131	251	94	222	142	92	230	278	104	77	143	158
UMSL001_0221	808	856	624	2534	2012	815	2224	1011	2565	762	1692	744	1214	811	743	965	768	371	780	1372	1013
UMSL001_0222	1680	1893	1211	4001	3323	1782	4336	1768	3853	1614	3542	1625	2826	1326	1220	2409	2016	685	891	1478	1476
UMSL001_0223	0	0	0	0	0	0	0	0	0	0	1	0	0	0	0	1	1	0	0	0	0
UMSL001_0224	823	740	690	1437	1705	612	2130	907	2403	495	1167	546	1361	813	687	1325	961	553	455	686	886
UMSL001_0225	377	366	336	331	405	141	297	173	280	167	352	192	393	189	183	374	423	248	162	207	213
UMSL001_0226	416	470	351	549	465	261	563	321	677	203	493	236	366	326	318	348	376	234	193	270	281
UMSL001_0227	5	3	1	3	0	2	8	1	7	4	5	0	11	4	2	138	212	99	16	75	47
UMSL001_0228	52	74	42	16	32	19	32	33	44	16	17	10	69	49	40	375	1257	874	192	214	190
UMSL001_0229	27	32	19	61	27	22	68	40	87	20	32	19	41	18	27	50	60	9	36	31	16
UMSL001_0230	49	63	82	93	95	71	76	64	69	27	77	35	45	38	20	2	34	10	28	39	29
UMSL001_0231	203	291	193	615	382	257	291	164	306	177	419	166	156	125	125	275	525	129	547	885	758
UMSL001_0232	181	193	138	175	180	80	180	77	156	62	120	52	279	135	106	359	206	160	188	370	396
UMSL001_0233	2	1	0	2	6	0	3	2	5	3	0	8	0	0	0	9	4	0	0	1	1
UMSL001_0234	1430	1559	972	2288	1610	1200	1873	1160	1865	863	2032	865	1398	963	904	1576	2433	673	1100	1577	1745
UMSL001_0235	0	0	0	0	0	0	0	0	0	0	0	0	0	0	0	0	0	0	0	0	0
UMSL001_0236	393	451	425	764	690	319	614	372	575	308	649	294	598	505	466	731	1300	780	406	573	462
UMSL001_0237	516	717	436	296	312	177	485	243	417	229	636	271	508	313	320	106	180	135	173	174	199
UMSL001_0238	5	9	0	14	1	13	22	1	18	2	19	13	5	6	5	16	23	3	4	17	9
UMSL001_0239	122	139	88	266	196	117	206	89	210	75	217	93	165	98	99	426	495	151	80	70	135
UMSL001_0240	0	0	0	0	0	0	0	0	0	0	0	0	0	0	0	0	0	0	0	0	0
UMSL001_0241	814	690	512	1275	1073	504	700	463	1071	463	1309	588	659	702	683	1322	1373	852	757	903	855
UMSL001_0242	388	485	282	620	456	285	475	282	472	167	504	181	299	293	254	287	745	290	467	685	604
UMSL001_0243	614	819	614	1032	949	674	1049	700	1134	337	970	347	664	549	462	471	1139	641	433	484	404
UMSL001_0244	81	95	55	98	91	56	101	68	107	29	56	36	88	88	71	354	770	635	210	198	239
UMSL001_0245	37	49	28	80	52	25	57	35	71	14	51	26	52	39	29	185	399	127	227	304	303
UMSL001_0246	45	36	27	140	200	79	121	62	89	67	81	36	27	14	7	12	8	5	3	6	27
UMSL001_0247	0	0	0	0	0	0	0	0	0	0	0	0	0	0	0	0	0	0	0	0	0
UMSL001_0248	431	552	297	699	626	345	699	342	686	250	528	224	475	297	299	315	362	113	196	289	264
UMSL001_0249	6	6	1	5	5	3	3	4	32	1	4	3	10	4	5	3	17	4	6	17	14
UMSL001_0250	495	580	344	936	559	422	1302	608	1215	289	759	381	502	303	325	224	271	112	880	1329	1197
UMSL001_0251	65	104	83	143	151	63	111	48	82	39	113	71	89	61	48	181	222	86	157	201	167
UMSL001_0252	339	406	287	613	456	335	557	245	405	160	351	155	280	225	198	424	532	382	328	397	558
UMSL001_0253	10	8	6	33	37	11	20	6	13	17	17	7	9	5	5	9	6	3	1	17	5
UMSL001_0254	16	14	12	63	57	31	33	12	34	5	19	19	22	7	24	469	604	312	974	1201	1355
UMSL001_0255	21	15	11	17	12	18	13	5	28	6	27	6	16	11	9	180	282	92	223	272	271
UMSL001_0256	138	154	87	275	189	159	212	105	166	71	165	71	82	67	92	100	266	81	32	43	86
UMSL001_0257	341	352	281	614	522	244	349	257	409	121	431	195	186	244	217	102	311	297	306	307	290
UMSL001_0258	326	373	215	720	433	286	709	215	571	351	671	331	466	238	220	511	347	56	208	257	314
UMSL001_0259	307	404	234	638	365	314	480	247	521	233	546	271	343	215	172	389	608	139	234	426	412
UMSL001_0260	798	1118	819	1057	1062	604	437	366	495	329	1044	464	290	230	193	203	588	355	424	524	455
UMSL001_0261	64	52	44	127	59	27	105	49	124	28	36	37	54	25	27	23	14	6	63	62	83
UMSL001_0262	192	232	242	190	171	141	203	193	166	58	215	85	102	101	115	98	303	215	177	201	177
UMSL001_0263	126	156	99	213	119	71	152	122	213	62	107	53	76	54	47	40	73	32	33	59	68
UMSL001_0264	177	177	157	369	345	162	218	114	284	118	284	117	172	135	86	384	686	625	296	446	320
UMSL001_0265	134	140	77	227	161	112	174	82	177	83	155	85	114	103	74	281	317	85	131	306	257
UMSL001_0266	183	184	143	398	409	184	114	85	157	760	1812	907	79	64	82	43	87	41	107	177	192
UMSL001_0267	0	0	0	0	0	0	0	0	0	0	0	0	0	0	0	0	0	0	0	0	0
UMSL001_0268	2187	2472	2278	3933	3881	1761	3131	1928	3521	1574	3885	1946	1934	1583	1221	1021	1285	1291	1318	1747	1457
UMSL001_0269	417	525	443	880	835	346	650	281	720	354	831	399	436	368	398	353	406	257	230	467	397
UMSL001_0270	1	7	5	11	28	8	4	5	6	1	26	10	5	3	0	1	13	1	10	19	3
UMSL001_0271	18	14	3	8	12	6	7	8	20	1	8	2	15	13	11	403	860	308	170	228	206
UMSL001_0272	329	330	230	685	712	372	190	145	213	158	414	198	127	116	107	268	604	338	863	1056	773
UMSL001_0273	0	4	2	1	6	1	2	2	1	0	2	0	1	0	0	1	0	0	0	3	0
UMSL001_0274	19	33	11	44	25	20	74	24	72	23	53	23	48	19	27	13	9	1	25	48	45
UMSL001_0275	479	505	334	904	858	421	500	254	562	282	640	240	555	339	259	678	731	327	623	1054	1091
UMSL001_0276	17	20	18	85	27	49	51	23	31	23	34	16	21	12	23	47	52	21	30	34	62
UMSL001_0277	28	26	10	27	47	7	51	27	76	14	53	28	51	24	27	102	88	12	106	106	142
UMSL001_0278	0	0	0	0	0	0	0	0	0	0	0	0	0	0	0	0	0	0	0	0	0
UMSL001_0279	0	9	1	13	4	3	2	4	7	2	5	5	1	1	4	7	15	5	25	54	24
UMSL001_0280	562	619	502	864	760	387	971	405	899	246	621	289	706	403	353	878	834	411	747	1057	1191
UMSL001_0281	285	348	165	379	169	168	671	365	646	180	389	178	274	174	135	170	383	77	704	1064	1055
UMSL001_0282	382	403	354	693	622	343	681	247	510	205	369	151	428	231	195	1477	1550	851	1857	2852	3067
UMSL001_0283	172	211	150	279	272	122	152	81	169	102	196	108	176	135	122	619	1084	772	1878	2727	2290
UMSL001_0284	132	196	148	249	216	114	198	118	210	66	167	99	112	77	98	42	63	50	158	227	167
UMSL001_0285	217	242	124	306	168	125	257	142	287	124	272	123	158	111	123	208	230	69	88	143	194
UMSL001_0286	798	944	704	1682	1620	970	1118	599	962	573	1302	594	630	416	411	936	1573	757	455	543	477
UMSL001_0287	309	349	241	631	830	305	557	287	556	220	461	169	416	305	297	298	218	237	208	289	308
UMSL001_0288	253	319	195	540	483	236	574	350	774	165	332	155	219	186	184	156	217	137	362	465	454
UMSL001_0289	64	55	54	112	58	42	45	15	68	39	82	52	58	44	28	32	78	15	266	344	321
UMSL001_0290	37	22	26	34	48	35	32	12	32	23	17	15	22	23	13	4	24	14	16	20	14
UMSL001_0291	58	65	26	97	57	39	74	23	75	29	77	43	49	35	16	37	65	4	159	189	203
UMSL001_0292	154	275	297	351	535	193	289	280	313	131	352	152	184	183	160	128	290	213	600	874	674
UMSL001_0293	272	294	266	267	394	108	432	202	423	151	240	141	376	174	157	706	579	529	343	475	471
UMSL001_0294	24	19	14	23	23	10	16	10	22	8	15	4	42	25	25	892	2136	1120	381	706	584
UMSL001_0295	798	1243	821	577	514	293	792	533	864	518	1133	544	832	582	523	485	863	497	695	852	820
UMSL001_0296	15	0	2	3	0	1	0	0	2	2	0	2	4	0	1	128	190	46	214	350	263
UMSL001_0297	9	7	6	12	7	6	12	4	16	2	11	4	16	10	8	238	371	94	108	127	154
UMSL001_0298	0	2	0	0	0	0	3	0	1	0	0	0	0	4	2	194	205	45	101	174	189
UMSL001_0299	1339	1534	935	1014	800	521	1153	520	963	400	890	343	475	317	264	3020	3616	1397	593	789	732
UMSL001_0300	0	0	0	0	0	0	2	0	0	0	0	0	0	0	0	0	0	0	0	0	0
UMSL001_0301	146	184	115	336	297	122	257	113	250	106	161	85	298	140	108	424	554	175	250	372	268
UMSL001_0302	261	235	165	271	260	126	158	88	218	152	307	141	160	120	140	789	796	592	316	348	344
UMSL001_0303	242	338	132	553	266	198	489	191	495	215	516	200	328	178	169	474	592	30	281	450	532
UMSL001_0304	0	0	0	0	0	0	0	0	0	0	0	0	0	0	0	0	0	0	0	0	0
UMSL001_0305	843	1014	587	1194	678	527	1066	472	806	331	646	251	772	497	356	1409	2076	524	294	346	419
UMSL001_0306	55	54	50	118	70	39	50	36	64	25	65	32	98	64	64	911	1287	613	340	580	549
UMSL001_0307	0	0	0	2	0	1	1	0	2	0	0	0	6	2	0	76	144	107	30	34	34
UMSL001_0308	5479	6225	4001	11845	8025	5402	9081	6093	11095	3954	10223	5001	4679	4467	4301	2327	4869	2040	4398	6006	6715
UMSL001_0309	325	374	339	669	602	324	469	318	519	172	476	239	181	186	150	91	170	174	535	543	520
UMSL001_0310	403	500	344	946	860	428	420	228	420	200	498	236	395	282	261	419	530	463	184	398	370
UMSL001_0311	0	0	0	4	3	2	5	1	0	1	0	3	1	2	1	36	33	3	24	48	52
UMSL001_0312	30	35	29	39	32	12	27	17	43	11	24	12	12	13	5	18	23	7	19	29	51
UMSL001_0313	0	0	0	0	0	0	0	0	0	0	0	0	0	0	0	0	0	0	0	0	0
UMSL001_0314	693	879	590	615	522	441	243	126	267	211	630	241	149	153	112	89	235	93	660	960	957
UMSL001_0315	114	175	84	190	116	74	292	146	221	92	215	85	232	145	97	117	131	36	222	411	344
UMSL001_0316	141	157	127	204	149	87	183	111	196	104	235	102	181	108	91	96	155	88	192	420	249
UMSL001_0317	28	33	17	46	23	37	25	26	60	8	22	14	25	20	10	11	22	0	2	12	17
UMSL001_0318	0	0	0	0	0	0	0	0	0	0	0	0	0	0	0	0	0	0	0	0	0
UMSL001_0319	67	50	52	65	40	23	79	38	98	12	70	32	32	49	29	182	273	51	76	111	138
UMSL001_0320	6	0	0	3	4	4	1	1	5	3	0	0	1	3	3	5	5	2	1	0	9
UMSL001_0321	187	193	149	408	240	174	242	125	214	156	382	191	132	121	108	304	643	167	745	832	903
UMSL001_0322	77	127	71	180	133	95	113	105	182	37	128	80	66	60	54	39	125	67	78	57	53
UMSL001_0323	2	0	0	18	0	1	3	0	4	4	0	4	3	5	1	11	4	0	1	1	4
UMSL001_0324	128	139	182	268	421	143	273	192	340	64	241	104	145	138	133	191	306	394	103	108	130
UMSL001_0325	314	312	302	555	492	247	586	312	626	237	539	238	305	180	182	200	301	162	181	231	286
UMSL001_0326	0	4	1	17	2	5	23	6	11	5	6	4	8	3	2	11	15	0	4	8	4
UMSL001_0327	154	152	112	255	242	126	171	144	228	75	141	75	92	72	46	74	67	71	103	162	148
UMSL001_0328	26	43	18	88	69	37	118	54	91	27	87	46	67	41	45	35	55	3	28	25	28
UMSL001_0329	0	0	0	0	0	0	0	0	1	0	0	0	0	0	0	2	0	0	0	0	0
UMSL001_0330	216	216	92	640	234	289	556	216	563	198	479	223	483	272	323	1043	1160	40	191	306	302
UMSL001_0331	32	67	14	106	16	48	68	32	76	49	115	57	46	24	39	38	77	3	8	48	25
UMSL001_0332	0	0	0	0	0	0	0	0	0	0	0	0	0	0	0	0	0	0	0	0	0
UMSL001_0333	165	169	167	275	409	161	160	138	157	87	226	85	115	95	77	244	389	326	418	437	496
UMSL001_0334	59	51	33	79	32	56	63	26	68	31	62	28	85	47	35	186	222	50	56	84	100
UMSL001_0335	104	112	88	186	176	106	189	105	183	38	118	77	93	73	71	109	228	128	89	49	46
UMSL001_0336	5041	4395	3614	7236	8228	3903	6472	2511	5322	2437	5443	2427	4761	2314	1980	4382	3316	2718	1236	1738	1497
UMSL001_0337	23	4	4	7	10	5	16	12	14	10	10	2	16	12	8	383	881	365	242	483	361
UMSL001_0338	762	821	776	1629	1718	747	1058	668	1254	488	1138	500	545	515	373	551	869	763	321	459	403
UMSL001_0339	300	360	168	778	557	365	582	326	661	214	498	227	289	240	191	263	359	178	158	210	277
UMSL001_0340	201	267	202	312	303	158	216	159	289	118	252	132	185	169	149	125	162	115	273	262	341
UMSL001_0341	0	0	0	3	0	0	0	0	0	0	1	0	0	0	0	5	4	0	1	3	10
UMSL001_0342	300	340	278	670	667	269	335	186	347	195	420	237	212	153	144	518	552	299	1217	1860	1905
UMSL001_0343	0	0	0	2	0	2	0	0	1	0	0	0	3	1	0	0	0	0	1	0	0
UMSL001_0344	0	0	0	0	0	0	0	0	0	1	0	0	0	0	0	0	0	0	0	0	0
UMSL001_0345	113	155	79	78	70	67	40	15	25	22	39	10	29	20	20	82	72	35	53	71	58
UMSL001_0346	2998	2834	2820	12448	10734	4992	2046	1146	2119	2499	5610	2714	5006	3839	2931	5267	6293	4105	1592	2141	2300
UMSL001_0347	151	174	122	283	273	147	371	200	326	72	185	99	149	116	113	150	253	141	77	97	162
UMSL001_0348	0	1	3	14	6	3	1	0	5	3	9	4	0	0	2	1	4	4	0	0	6
UMSL001_0349	0	0	0	0	0	0	0	0	0	0	0	3	0	0	0	2	2	0	0	0	0
UMSL001_0350	0	4	0	1	0	3	4	3	1	0	0	4	1	2	3	25	26	6	616	743	775
UMSL001_0351	0	0	0	0	0	0	0	0	1	0	0	0	0	3	0	4	9	1	106	146	80
UMSL001_0352	38	67	37	63	23	32	42	33	53	18	57	12	36	33	31	118	368	94	45	29	41
UMSL001_0353	85	102	94	247	269	95	171	114	213	59	145	82	96	81	55	77	108	51	60	60	31
UMSL001_0354	444	518	466	809	870	545	728	498	668	238	686	346	319	296	260	66	304	205	516	580	461
UMSL001_0355	62	73	60	145	126	69	108	92	93	34	100	47	75	64	49	143	307	191	66	103	93
UMSL001_0356	284	339	192	484	512	232	469	222	403	149	389	163	366	209	206	853	1046	724	546	903	780
UMSL001_0357	265	278	160	733	441	261	843	351	759	323	703	328	566	463	385	628	662	74	313	534	700
UMSL001_0358	47	75	48	77	29	42	51	39	46	15	73	28	49	29	37	38	122	4	63	56	28
UMSL001_0359	0	0	0	0	0	0	0	0	0	0	0	0	0	0	0	0	0	0	0	0	0
UMSL001_0360	17	11	0	6	1	1	14	15	14	7	8	3	33	28	16	811	1050	405	5445	7236	7463
UMSL001_0361	0	0	0	0	0	0	0	0	0	0	0	0	0	1	0	1	0	0	0	0	0
UMSL001_0362	23	22	21	19	43	24	15	3	8	8	27	9	3	10	13	82	118	84	304	515	390
UMSL001_0363	248	244	89	869	623	713	1148	657	1310	170	364	253	182	162	124	896	1556	197	188	288	271
UMSL001_0364	258	313	156	304	147	146	278	156	230	68	207	71	178	167	132	138	447	101	136	156	122
UMSL001_0365	1513	1962	1767	3550	4793	2025	2258	1468	2692	1150	2969	1452	681	563	514	325	586	533	661	797	824
UMSL001_0366	941	999	718	580	551	271	349	245	357	151	323	157	312	240	207	206	309	216	510	720	598
UMSL001_0367	156	193	170	241	152	107	118	71	124	43	92	59	101	111	91	52	115	71	45	44	51
UMSL001_0368	53	42	40	55	56	30	88	29	57	21	69	29	62	41	29	56	82	18	589	798	800
UMSL001_0369	0	0	0	0	0	0	0	0	0	0	0	0	0	0	0	0	0	0	0	0	0
UMSL001_0370	136	139	111	165	158	106	210	135	249	93	244	141	234	129	157	63	126	52	108	162	158
UMSL001_0371	14	23	25	7	5	1	33	17	30	6	16	7	17	10	10	5	7	0	18	5	14
UMSL001_0372	0	0	0	0	0	0	0	0	0	0	0	0	0	0	0	0	0	0	0	0	0
UMSL001_0373	139	117	101	305	262	131	67	69	105	84	199	114	58	62	39	20	24	21	184	220	151
UMSL001_0374	2	3	0	3	11	0	7	1	8	9	10	3	3	7	0	4	7	3	22	16	20
UMSL001_0375	3	1	0	7	3	1	0	0	0	1	9	4	0	0	0	4	3	3	12	22	10
UMSL001_0376	0	0	0	0	0	0	0	0	0	3	2	0	0	0	0	0	0	0	0	0	0
UMSL001_0377	10	5	1	3	8	7	6	2	5	7	5	5	3	1	7	5	1	0	8	12	22
UMSL001_0378	558	632	475	610	504	259	444	236	446	215	513	239	239	182	139	131	221	131	743	1068	1204
UMSL001_0379	248	209	154	293	283	111	161	112	229	98	233	71	125	86	77	201	267	143	419	592	705
UMSL001_0380	12	4	0	6	1	0	8	0	11	4	0	1	3	3	15	457	418	211	1375	1980	2102
UMSL001_0381	105	170	100	119	113	56	93	36	77	76	175	95	105	79	70	151	369	243	91	115	110
UMSL001_0382	201	211	130	349	356	164	333	183	344	107	253	131	232	187	148	192	267	171	110	146	155
UMSL001_0383	20	22	9	8	17	4	23	20	17	0	7	10	38	16	23	927	1171	530	3161	4463	4441
UMSL001_0384	2646	3291	2563	1378	1228	686	4615	2921	5220	1151	3405	1596	3531	3028	2911	867	1637	873	2442	3164	2909
UMSL001_0385	4905	5304	4195	7941	8448	3563	7577	3560	6733	3291	7288	3260	6171	3534	2813	4695	4469	3184	2387	3418	3567
UMSL001_0386	569	600	659	468	565	239	495	294	657	239	607	316	360	348	228	278	402	447	427	692	653
UMSL001_0387	2	2	0	17	3	5	2	5	16	2	10	2	0	7	8	3	5	0	1	4	8
UMSL001_0388	4	4	3	10	3	2	11	3	5	3	4	3	10	3	5	24	19	0	6	26	12
UMSL001_0389	0	0	0	0	2	0	0	0	0	0	1	0	0	0	0	1	1	0	6	1	4
UMSL001_0390	964	1083	864	1020	960	416	1306	778	1317	391	890	499	778	566	614	907	1554	1308	1364	1919	1708
UMSL001_0391	187	271	182	343	272	133	252	177	269	90	313	112	174	160	144	126	299	187	362	338	367
UMSL001_0392	7	5	4	4	6	2	10	5	15	0	11	1	19	15	8	834	932	485	3461	5281	5356
UMSL001_0393	463	564	495	425	549	192	361	159	346	195	414	192	310	177	160	282	311	285	322	526	558
UMSL001_0394	107	90	52	232	134	120	146	80	116	88	192	82	119	67	89	419	467	65	135	272	209
UMSL001_0395	16	14	4	22	30	14	40	11	32	9	32	18	33	26	16	424	835	653	747	826	809
UMSL001_0396	7	3	2	8	2	3	5	4	3	2	6	0	21	11	11	565	710	214	331	506	493
UMSL001_0397	44	43	41	48	74	35	47	25	74	11	60	18	30	24	19	14	40	34	42	57	21
UMSL001_0398	422	604	482	893	766	404	712	494	832	274	875	381	392	424	348	316	773	375	664	805	850
UMSL001_0399	9	10	1	22	7	3	10	8	33	3	4	5	34	26	23	520	746	121	338	537	599
UMSL001_0400	27	9	14	8	28	12	15	6	46	5	15	2	37	16	20	1129	1014	716	3437	5274	5331
UMSL001_0401	18	19	2	19	6	12	17	5	14	6	20	4	19	19	18	398	645	224	304	486	506
UMSL001_0402	192	244	167	383	336	185	247	89	224	143	262	114	185	103	104	196	348	169	77	134	147
UMSL001_0403	0	0	0	0	0	0	0	0	0	0	0	0	0	0	0	0	0	0	0	1	3
UMSL001_0404	0	0	0	0	0	0	0	0	0	0	0	0	0	0	0	0	0	0	0	0	0
UMSL001_0405	0	1	0	0	0	0	0	0	0	0	0	0	0	0	0	0	0	1	5	8	27
UMSL001_0406	2179	2243	2082	1738	1781	749	1757	953	1765	693	1508	599	1128	880	681	987	1186	1300	807	1112	1044
UMSL001_0407	90	100	59	171	142	56	84	52	115	39	81	41	42	44	45	46	121	53	48	43	10
UMSL001_0408	2324	2837	2681	2059	2053	889	1311	793	1505	1445	3423	1663	2167	1954	1562	889	1463	1203	1550	2014	1925
UMSL001_0409	94	102	85	120	94	59	122	81	133	39	126	32	83	52	53	81	166	97	66	130	54
UMSL001_0410	252	179	140	605	661	243	173	147	331	143	322	177	119	153	134	336	269	460	998	1068	1048
UMSL001_0411	441	468	475	813	956	436	536	298	552	210	501	202	337	239	154	299	422	400	468	531	515
UMSL001_0412	1	1	2	4	0	1	0	0	1	0	3	1	0	0	0	2	1	3	1	7	0
UMSL001_0413	361	428	441	479	506	295	217	129	204	174	471	195	283	232	180	219	358	324	164	154	166
UMSL001_0414	48	41	19	124	74	27	54	26	36	8	28	18	53	23	18	89	217	111	85	52	153
UMSL001_0415	447	514	479	929	1030	427	654	358	641	208	594	270	357	278	256	460	909	675	212	221	270
UMSL001_0416	48	56	44	99	89	51	72	50	81	36	90	29	34	35	37	55	157	78	23	23	23
UMSL001_0417	446	517	398	1493	1073	619	514	273	549	415	868	397	324	233	223	213	292	133	266	345	438
UMSL001_0418	114	116	49	181	117	82	146	53	180	47	80	70	110	51	52	204	212	99	231	353	257
UMSL001_0419	0	0	0	0	0	0	1	0	0	0	0	0	0	0	0	0	0	0	0	0	0
UMSL001_0420	0	0	0	0	0	1	0	1	0	0	0	0	0	0	0	0	0	8	0	2	0
UMSL001_0421	2	0	0	0	0	0	3	0	2	1	0	0	1	0	0	0	0	0	9	0	1
UMSL001_0422	2908	2831	2353	5022	5096	2591	5721	2288	5093	2518	4866	2024	5557	2532	2111	5181	3950	2210	1604	2946	2774
UMSL001_0423	0	0	0	1	0	0	2	3	0	0	0	0	0	1	3	0	4	0	3	0	0
UMSL001_0424	0	2	1	0	4	2	1	0	1	0	0	0	0	0	0	7	1	0	0	0	0
UMSL001_0425	1	0	1	0	4	2	4	0	2	3	3	0	3	3	2	1	2	0	2	3	6
UMSL001_0426	3443	3306	3153	2717	2966	1256	3809	2186	4670	1213	2741	1394	4092	3673	3128	3489	3708	3744	1885	2397	2619
UMSL001_0427	952	1039	770	1597	1798	878	926	428	885	609	1551	666	615	373	340	407	622	339	841	1070	1141
UMSL001_0428	661	688	545	1232	986	415	633	344	753	416	885	447	605	470	327	1596	1672	660	749	1119	1520
UMSL001_0429	1	1	0	7	1	1	0	0	4	0	0	0	0	4	0	101	354	36	72	92	110
UMSL001_0430	483	539	416	759	702	290	706	321	482	183	454	198	387	282	227	1291	1487	910	362	453	493
UMSL001_0431	28	42	9	20	23	8	32	20	39	8	12	3	33	21	20	370	800	468	52	69	54
UMSL001_0432	7	3	1	6	0	0	2	1	4	0	0	0	11	5	1	274	365	134	912	1308	1044
UMSL001_0433	0	0	0	0	0	0	0	2	0	0	0	0	0	1	0	0	2	0	0	0	0
UMSL001_0434	0	2	6	0	0	0	0	0	0	0	4	0	5	0	0	14	6	0	1	1	2
UMSL001_0435	1	1	1	15	12	3	0	1	4	5	6	9	3	0	0	3	3	0	8	1	1
UMSL001_0436	0	2	0	0	0	1	0	2	3	0	3	0	0	2	4	2	2	0	0	0	0
UMSL001_0437	0	0	0	0	0	0	0	0	0	0	0	0	0	0	0	0	0	0	0	0	0
UMSL001_0438	5	5	8	14	1	10	7	3	14	0	10	2	2	7	1	20	10	2	0	2	3
UMSL001_0439	1	9	0	2	4	3	0	2	2	1	3	2	0	1	2	0	1	0	0	1	6
UMSL001_0440	0	0	0	0	0	0	0	0	0	0	0	0	0	0	0	0	0	0	0	0	0
UMSL001_0441	52	49	45	35	66	25	8	13	13	15	41	31	9	12	6	16	40	18	35	58	61
UMSL001_0442	509	657	538	387	429	213	661	436	798	154	497	252	521	364	387	152	242	127	403	514	390
UMSL001_0443	4	4	1	0	1	0	1	0	5	0	0	0	1	3	2	111	357	155	136	129	107
UMSL001_0444	85	97	77	131	151	57	180	121	166	40	98	62	75	62	71	139	271	121	404	481	488
UMSL001_0445	0	0	0	1	1	0	0	0	0	0	3	1	0	0	0	0	0	0	0	0	0
UMSL001_0446	0	0	0	0	2	0	0	0	0	0	0	0	0	0	0	0	0	0	0	0	0
UMSL001_0447	16422	20811	15056	15677	17694	8533	18989	13079	25485	7744	19594	8474	12786	8895	9352	3901	6595	2818	5587	6342	6303
UMSL001_0448	92	95	49	114	40	52	66	25	55	53	114	52	46	32	31	17	16	6	9	40	26
UMSL001_0449	304	280	218	401	347	158	420	173	414	116	294	137	218	191	194	399	451	217	261	323	398
UMSL001_0450	111	134	131	248	224	122	52	33	40	36	100	65	38	31	17	19	24	9	39	57	57
UMSL001_0451	0	0	0	0	1	0	0	0	0	0	0	0	0	0	0	0	0	0	0	0	0
UMSL001_0452	252	368	157	725	721	325	529	347	602	158	449	179	296	311	288	471	627	296	446	460	451
UMSL001_0453	2	2	0	0	7	2	5	2	11	0	11	4	2	2	3	12	4	5	8	5	9
UMSL001_0454	2	11	1	8	0	4	3	2	9	2	8	3	0	3	3	5	7	10	7	11	11
UMSL001_0455	0	0	2	0	0	0	0	0	0	0	0	4	0	0	1	0	0	0	0	0	0
UMSL001_0456	402	498	437	895	824	483	544	303	564	295	682	273	387	227	194	467	760	451	442	583	639
UMSL001_0457	22	32	6	49	43	9	38	12	30	6	32	12	25	11	8	34	24	21	86	116	124
UMSL001_0458	272	265	119	480	186	173	442	170	390	145	282	126	356	282	303	720	914	64	267	522	613
UMSL001_0459	88	98	61	190	148	86	153	92	183	54	146	79	83	47	63	92	127	33	263	413	412
UMSL001_0460	87	74	64	143	172	84	57	47	71	40	176	50	80	112	78	745	1920	1796	4959	5673	4761
UMSL001_0461	1	0	0	1	0	1	1	1	3	0	0	0	1	0	0	3	3	0	1	10	3
UMSL001_0462	0	0	0	0	0	0	0	0	0	0	0	0	0	0	0	0	0	0	0	4	0
UMSL001_0463	0	0	0	0	0	0	0	0	0	0	0	0	0	0	0	0	0	0	0	0	0
UMSL001_0464	216	280	249	509	382	267	518	296	528	194	454	186	327	224	202	291	470	237	354	348	328
UMSL001_0465	0	0	0	2	4	0	0	0	0	0	0	0	0	0	0	0	0	0	0	0	0
UMSL001_0466	474	539	144	1773	391	708	1304	683	1683	549	1459	713	638	466	536	430	543	15	298	684	733
UMSL001_0467	26	60	29	67	67	34	44	18	33	30	57	35	38	14	22	29	33	8	8	22	39
UMSL001_0468	176	207	189	168	96	67	168	85	157	55	126	77	116	95	81	36	77	55	70	71	71
UMSL001_0469	39	41	43	107	75	41	58	37	55	22	76	13	27	46	18	74	174	99	69	64	50
UMSL001_0470	73	63	86	231	206	114	170	129	231	34	90	49	145	138	89	960	1916	1947	349	423	350
UMSL001_0471	923	1074	982	943	1126	419	592	447	695	267	799	398	520	523	533	998	2214	2917	799	792	853
UMSL001_0472	0	0	0	0	0	0	0	0	0	0	0	0	0	0	0	0	0	0	0	0	0
UMSL001_0473	0	0	0	0	0	0	0	0	0	0	0	0	0	0	0	0	0	0	0	0	0
UMSL001_0474	0	0	0	0	0	0	0	0	0	0	0	0	0	0	0	0	0	0	0	0	0
UMSL001_0475	1	0	0	2	0	0	1	2	2	0	1	0	1	0	0	1	1	0	1	0	2
UMSL001_0476	185	227	163	235	197	162	116	84	153	80	209	103	201	108	123	90	119	61	165	219	193
UMSL001_0477	0	0	0	0	1	1	0	0	1	0	0	0	0	0	0	0	0	0	0	3	0
UMSL001_0478	0	1	1	0	0	0	0	0	0	0	0	0	3	0	1	0	0	0	0	0	0
UMSL001_0479	0	1	0	0	0	0	0	0	0	0	0	0	0	0	0	0	0	0	0	0	0
UMSL001_0480	516	529	550	658	729	242	1091	603	1170	312	818	383	752	561	513	260	276	377	269	394	417
UMSL001_0481	47	31	35	72	44	26	46	27	41	21	49	17	47	20	11	29	72	28	34	22	9
UMSL001_0482	384	410	405	873	787	337	460	249	540	264	618	309	340	305	298	1069	1385	1162	472	585	628
UMSL001_0483	0	0	0	0	0	0	0	0	0	0	0	0	0	0	0	0	0	0	0	0	0
UMSL001_0484	148	124	54	325	296	122	179	115	266	148	288	171	155	146	113	62	49	31	74	88	95
UMSL001_0485	10	33	12	39	34	38	35	25	42	18	18	11	21	16	21	50	78	26	29	55	35
UMSL001_0486	1	0	0	0	0	0	0	0	0	0	0	0	0	1	0	0	0	0	0	0	0
UMSL001_0487	291	319	319	281	251	123	267	204	276	201	439	243	492	421	301	991	1365	1186	558	754	679
UMSL001_0488	634	726	701	1053	1233	652	920	525	1097	527	1168	602	633	460	430	298	555	458	276	323	297
UMSL001_0489	55	68	71	76	86	25	35	25	27	37	70	28	29	32	31	19	40	20	28	20	24
UMSL001_0490	33	35	40	14	41	8	33	29	20	6	37	7	34	23	27	590	724	648	206	264	181
UMSL001_0491	0	0	0	0	0	0	0	0	0	1	0	0	3	0	0	0	0	0	0	0	0
UMSL001_0492	0	0	0	0	0	0	0	0	1	0	0	0	0	0	0	0	0	0	0	0	0
UMSL001_0493	7	4	1	21	4	12	6	9	21	1	8	12	6	8	9	8	11	1	8	15	11
UMSL001_0494	343	415	305	860	749	326	442	247	445	299	564	244	305	175	158	212	275	97	194	171	251
UMSL001_0495	0	0	0	0	1	0	1	0	0	0	0	0	0	0	0	0	2	1	0	0	0
UMSL001_0496	187	153	159	453	363	214	585	283	495	157	310	120	355	232	187	637	605	350	213	253	300
UMSL001_0497	132	119	84	667	607	317	695	409	814	89	285	130	244	227	170	251	470	425	298	287	262
UMSL001_0498	0	0	0	0	0	0	0	0	0	0	0	0	0	0	0	0	0	0	0	0	1
UMSL001_0499	0	0	0	0	2	0	0	0	0	0	0	0	0	0	0	0	0	0	1	0	0
UMSL001_0500	296	401	343	701	1068	356	742	402	759	292	546	307	620	411	385	475	556	919	275	322	324
UMSL001_0501	0	0	0	0	0	0	0	0	0	0	0	0	0	0	0	0	1	0	3	0	0
UMSL001_0502	119	102	107	165	135	74	121	110	156	38	83	69	98	100	90	75	216	161	55	65	43
UMSL001_0503	30	39	28	48	33	33	40	33	47	14	29	20	45	21	17	11	23	19	58	58	51
UMSL001_0504	0	0	0	0	0	0	0	0	0	0	0	0	0	0	0	0	0	0	0	0	0
UMSL001_0505	0	0	0	0	0	0	0	0	0	0	0	0	0	0	0	0	0	0	0	0	0
UMSL001_0506	0	0	0	0	0	0	0	0	0	0	0	0	0	0	0	0	0	0	0	0	0
UMSL001_0507	199	207	167	263	216	120	208	153	261	77	187	97	131	145	90	134	225	165	74	145	106
UMSL001_0508	1	0	3	1	3	0	0	0	0	0	0	4	1	0	0	0	0	0	0	0	0
UMSL001_0509	2745	3458	2089	5325	3516	2128	609	331	551	1356	3033	1378	415	274	261	340	540	143	202	266	331
UMSL001_0510	11	9	12	1	5	1	1	0	1	0	3	2	0	2	0	2	0	0	24	45	13
UMSL001_0511	5	3	6	1	1	0	0	0	3	1	7	0	4	3	2	0	10	3	18	21	18
UMSL001_0512	6	4	1	4	0	1	0	0	8	0	0	0	12	5	2	8	14	3	7	4	0
UMSL001_0513	244	354	238	336	204	129	386	279	510	103	359	141	1060	775	688	532	836	506	239	241	238
UMSL001_0514	0	0	0	0	0	0	0	0	0	0	0	0	0	0	0	0	0	0	0	0	0
UMSL001_0515	66	82	93	165	167	110	97	80	133	46	135	46	49	66	42	34	48	52	71	64	67
UMSL001_0516	135	145	136	190	216	100	104	46	101	82	172	51	107	66	76	56	53	58	591	1046	902
UMSL001_0517	29	17	14	40	51	30	30	19	41	9	15	10	53	35	40	1540	2024	1068	739	982	1031
UMSL001_0518	19	4	3	8	9	0	1	3	8	2	3	2	15	12	8	470	1352	899	163	120	156
UMSL001_0519	45	82	51	90	138	42	122	63	105	32	84	34	75	59	35	61	92	47	40	29	61
UMSL001_0520	0	0	0	0	0	0	0	0	0	0	0	0	0	0	0	0	0	0	0	0	0
UMSL001_0521	18	29	6	38	25	35	54	29	34	8	40	26	47	14	17	12	11	0	5	14	5
UMSL001_0522	5	10	3	32	28	22	17	5	11	4	15	4	9	1	0	6	11	0	0	11	7
UMSL001_0523	0	0	0	0	0	0	0	0	0	0	0	0	0	0	0	0	0	0	0	0	0
UMSL001_0524	0	0	0	2	0	0	0	0	0	0	0	0	0	0	0	0	0	0	0	2	0
UMSL001_0525	292	387	229	1003	643	451	1078	690	1167	202	724	300	311	291	283	43	121	18	202	293	302
UMSL001_0526	5	3	6	7	10	10	10	7	10	2	7	3	1	1	0	0	1	0	0	2	3
UMSL001_0527	9	1	10	11	17	3	9	9	13	10	19	4	9	3	0	1	3	6	8	7	0
UMSL001_0528	7	1	4	1	0	5	3	2	2	1	0	0	3	0	0	2	2	0	0	0	0
UMSL001_0529	0	0	0	0	0	0	0	0	0	0	0	0	0	0	0	0	0	0	0	0	0
UMSL001_0530	0	0	0	0	0	0	0	0	0	0	0	0	0	0	0	0	0	0	0	0	0
UMSL001_0531	0	0	0	0	0	0	0	0	0	0	0	0	0	0	0	0	0	0	0	0	0
UMSL001_0532	79	67	82	103	57	31	71	51	100	14	38	16	2	8	4	7	0	6	9	31	27
UMSL001_0533	0	0	0	0	0	0	0	1	0	0	0	0	3	0	0	0	0	0	0	0	0
UMSL001_0534	1	0	0	3	0	2	4	0	2	0	0	0	3	1	0	0	2	0	0	7	0
UMSL001_0535	0	0	0	0	4	0	0	2	1	0	0	0	0	0	0	0	0	0	0	0	0
UMSL001_0536	0	2	0	3	0	0	3	0	0	0	0	0	2	0	0	3	14	3	16	9	15
UMSL001_0537	0	3	0	2	0	0	0	0	0	0	2	0	0	0	0	0	0	0	2	5	7
UMSL001_0538	519	631	481	769	862	437	428	229	358	322	749	361	398	362	264	319	683	487	269	336	297
UMSL001_0539	3	0	0	0	1	0	0	0	0	0	3	1	0	0	0	87	76	0	6	26	25
UMSL001_0540	209	261	216	157	244	122	209	117	218	143	326	142	298	223	219	292	514	313	203	249	154
UMSL001_0541	354	403	354	575	597	276	774	528	909	128	513	275	343	326	299	356	716	619	1750	2114	1717
UMSL001_0542	5236	5119	4031	11043	9485	5319	8802	3960	7518	3751	8080	3483	7091	3805	3329	5469	5633	2513	2039	2928	2850
UMSL001_0543	50	41	45	107	95	48	93	41	122	28	88	28	69	64	43	46	41	9	14	8	30
UMSL001_0544	140	162	104	274	274	125	151	145	240	60	164	85	78	57	59	19	27	17	20	31	26
UMSL001_0545	26	16	6	18	13	8	20	16	37	9	15	6	25	8	4	34	62	1	23	65	38
UMSL001_0546	0	0	2	0	1	0	2	3	2	2	1	0	0	0	3	1	10	5	2	4	0
UMSL001_0547	6	3	2	6	0	7	0	1	3	1	5	0	2	5	0	2	1	1	0	0	4
UMSL001_0548	0	0	0	0	0	0	0	0	0	0	0	0	0	0	0	0	0	0	0	0	0
UMSL001_0549	0	0	0	0	2	1	0	0	0	0	0	1	0	0	0	0	0	0	0	0	0
UMSL001_0550	11	18	1	38	33	17	30	15	22	27	17	29	13	1	6	2	2	10	0	4	1
UMSL001_0551	0	0	0	1	0	1	0	0	5	0	0	1	0	0	0	0	2	0	0	1	2
UMSL001_0552	30	21	17	33	29	12	13	15	17	7	16	10	21	23	15	423	811	581	3035	3654	3548
UMSL001_0553	268	300	211	272	277	170	283	140	209	101	212	91	194	76	130	183	315	88	118	227	232
UMSL001_0554	240	221	260	398	441	181	123	99	188	85	266	114	129	101	81	96	186	263	128	130	93
UMSL001_0555	0	0	0	0	0	0	0	0	0	0	0	0	0	0	0	0	0	0	0	0	0
UMSL001_0556	189	232	133	399	411	225	305	177	311	143	268	107	215	130	109	109	170	114	104	142	110
UMSL001_0557	311	414	174	763	437	306	761	353	748	244	569	257	605	296	242	899	786	125	171	278	362
UMSL001_0558	0	0	0	0	0	0	0	0	0	0	0	0	0	0	0	0	0	0	0	0	0
UMSL001_0559	0	0	0	0	0	0	0	0	0	0	0	0	0	0	0	0	0	0	0	0	0
UMSL001_0560	0	0	0	0	0	0	0	0	0	0	0	0	0	0	0	0	0	0	0	0	0
UMSL001_0561	0	0	0	2	0	0	1	0	0	0	0	0	0	0	0	0	0	0	0	0	0
UMSL001_0562	0	12	2	2	0	0	0	0	0	0	5	0	1	1	0	4	0	0	0	2	0
UMSL001_0563	27	35	33	21	28	13	34	25	39	7	23	10	31	15	25	15	43	37	20	8	15
UMSL001_0564	145	142	137	233	350	102	131	83	227	60	166	89	81	96	105	111	116	141	126	123	122
UMSL001_0565	3453	3694	3687	7474	7203	3467	3252	1872	3556	2178	5270	2690	1903	1507	1331	1387	2353	1435	1904	2196	2268
UMSL001_0566	40	48	22	67	54	22	41	25	36	14	33	24	30	10	14	49	53	38	60	71	52
UMSL001_0567	0	1	0	2	0	0	0	0	0	0	0	0	0	1	0	0	2	0	1	1	2
UMSL001_0568	281	337	255	534	490	280	348	200	337	127	284	169	187	147	120	289	704	475	1345	1767	1305
UMSL001_0569	441	453	365	890	817	401	1206	514	1335	371	773	374	753	476	417	896	815	494	348	667	761
UMSL001_0570	678	806	579	1247	959	550	1200	648	1260	431	1095	509	861	670	551	901	1419	494	774	1035	891
UMSL001_0571	68	107	20	368	45	180	218	68	195	154	482	241	124	36	62	130	191	0	76	230	230
UMSL001_0572	0	0	0	0	0	0	1	0	0	0	0	0	0	2	1	0	0	0	0	2	1
UMSL001_0573	102	129	69	237	157	125	100	89	171	84	202	92	154	82	88	426	406	96	125	177	217
UMSL001_0574	63	82	61	145	151	81	98	55	119	41	84	61	83	74	78	72	74	52	56	88	135
UMSL001_0575	27	32	41	103	70	63	45	6	23	17	83	46	22	31	24	32	86	45	91	149	109
UMSL001_0576	6	0	0	0	0	0	0	1	0	0	0	0	0	0	0	5	7	0	0	0	8
UMSL001_0577	5	10	5	15	3	5	10	9	13	3	4	6	9	4	8	6	15	4	73	54	77
UMSL001_0578	0	0	0	2	0	0	4	0	8	0	1	0	0	0	0	0	0	0	0	0	0
UMSL001_0579	0	1	0	0	0	0	0	0	0	0	0	0	0	0	0	0	3	0	1	1	6
UMSL001_0580	0	0	0	0	2	0	0	0	0	1	0	0	0	0	0	0	0	0	0	0	0
UMSL001_0581	0	0	0	0	0	0	0	0	0	0	0	0	0	0	1	1	0	0	0	0	0
UMSL001_0582	2	9	2	17	25	8	21	7	7	19	28	5	15	7	0	4	5	4	1	0	6
UMSL001_0583	5	4	2	9	4	0	6	3	3	3	2	9	14	6	12	180	677	304	502	550	513
UMSL001_0584	399	280	263	1894	1886	789	851	331	775	832	1525	719	229	108	121	132	42	26	35	129	122
UMSL001_0585	846	881	696	1426	1225	633	820	424	858	401	996	495	601	389	329	830	973	451	280	381	374
UMSL001_0586	0	0	0	0	0	0	0	0	0	0	0	0	0	0	0	0	0	0	0	0	0
UMSL001_0587	3	0	0	0	4	0	2	1	0	0	4	0	0	0	0	0	0	0	0	0	0
UMSL001_0588	163	212	162	152	145	103	162	99	182	72	166	62	134	121	73	249	363	244	184	189	173
UMSL001_0589	23	17	20	11	4	3	13	17	26	2	21	12	20	17	15	580	755	259	4277	6036	5910
UMSL001_0590	179	195	213	218	270	140	176	91	154	86	284	112	130	149	120	203	494	338	99	143	145
UMSL001_0591	25	28	9	22	24	15	9	9	15	2	19	10	17	14	10	151	314	116	30	60	36
UMSL001_0592	0	0	0	0	0	0	0	0	0	0	0	0	0	0	0	0	0	0	0	0	0
UMSL001_0593	1	0	0	0	0	0	0	0	0	0	0	0	0	0	0	0	0	0	0	0	0
UMSL001_0594	394	402	398	385	387	217	323	220	489	144	336	184	306	313	249	284	558	376	201	260	274
UMSL001_0595	0	0	0	0	4	2	8	3	4	1	0	0	4	7	2	33	55	55	186	281	199
UMSL001_0596	1	0	0	0	0	0	0	0	0	1	4	0	0	0	0	0	0	1	0	2	0
UMSL001_0597	0	0	0	0	0	0	0	0	0	0	0	0	0	0	0	0	0	0	0	0	0
UMSL001_0598	1080	1365	769	1485	1106	816	1257	745	1278	860	2245	1046	783	550	515	267	433	164	430	513	491
UMSL001_0599	74	99	86	251	208	113	160	129	186	74	252	87	131	131	107	492	1461	863	5963	6625	5804
UMSL001_0600	0	0	0	0	0	0	0	0	0	0	0	0	0	0	0	0	0	0	0	0	0
UMSL001_0601	172	194	84	338	189	126	236	105	213	90	254	107	198	100	121	312	290	56	123	138	145
UMSL001_0602	63	55	32	92	58	43	74	39	79	37	107	21	63	39	31	60	165	35	32	65	55
UMSL001_0603	0	0	0	0	0	0	0	0	0	0	0	0	0	0	0	0	0	0	0	0	0
UMSL001_0604	0	0	0	0	0	0	0	0	0	0	0	0	0	0	0	0	0	0	0	0	0
UMSL001_0605	0	0	0	0	0	0	0	0	0	0	0	0	0	0	0	0	0	0	0	0	0
UMSL001_0606	257	308	265	825	719	386	1220	670	1263	241	595	299	392	350	299	60	146	133	203	204	297
UMSL001_0607	0	0	0	0	0	0	0	0	0	0	0	0	0	0	0	0	0	0	0	0	0
UMSL001_0608	212	187	171	362	432	165	320	163	315	128	369	152	162	151	141	65	71	93	214	281	227
UMSL001_0609	989	1164	1206	1504	1184	706	763	505	814	451	1259	601	630	555	419	201	556	330	344	338	340
UMSL001_0610	0	0	0	0	0	0	1	0	0	0	0	0	0	0	0	2	0	0	0	0	0
UMSL001_0611	705	852	522	1596	1274	785	1728	758	1680	596	1156	536	1569	921	802	2609	2370	1044	597	861	903
UMSL001_0612	3084	3179	2091	5368	4836	2595	5012	2157	4728	2231	4502	1966	3620	1737	1527	2512	2434	887	1353	1813	1883
UMSL001_0613	4	9	5	17	6	8	13	1	15	1	8	2	16	14	14	387	462	191	205	331	274
UMSL001_0614	314	332	228	546	449	239	589	298	588	215	512	241	432	322	281	878	1073	387	509	807	777
UMSL001_0615	466	591	503	1162	940	504	840	536	838	283	708	302	343	266	225	156	244	99	241	271	292
UMSL001_0616	29	44	12	42	22	19	37	21	41	20	56	24	44	22	23	50	30	3	18	34	25
UMSL001_0617	709	818	487	1332	770	507	1216	498	1201	411	881	497	1050	574	474	7762	7349	1854	3500	7004	7245
UMSL001_0618	1	0	2	0	0	1	0	0	0	0	0	0	0	0	1	0	0	0	0	0	0
UMSL001_0619	1	1	0	0	0	0	0	0	1	3	8	0	0	0	0	3	5	2	3	3	1
UMSL001_0620	0	0	0	3	4	0	0	0	0	0	6	2	0	2	0	0	4	0	1	10	14
UMSL001_0621	0	0	0	0	0	0	0	0	0	0	0	0	0	0	0	0	0	0	0	0	0
UMSL001_0622	0	3	0	0	0	0	0	0	0	0	2	0	0	0	0	0	0	0	0	0	0
UMSL001_0623	0	0	1	0	0	0	0	0	0	1	0	0	0	0	0	0	0	0	0	0	0
UMSL001_0624	2	0	0	0	0	2	0	0	0	0	0	0	0	0	0	0	0	0	0	0	0
UMSL001_0625	340	333	311	423	366	191	423	203	419	141	340	126	265	126	149	236	307	151	247	291	267
UMSL001_0626	13	12	13	9	17	5	8	7	18	0	6	4	29	20	7	488	814	1067	170	213	173
UMSL001_0627	0	0	0	0	0	0	0	0	0	0	0	0	0	0	0	0	0	0	0	0	0
UMSL001_0628	0	0	0	0	0	0	0	0	0	0	0	0	0	0	0	0	0	0	0	0	0
UMSL001_0629	53	52	61	66	77	23	41	20	31	19	60	19	33	24	13	32	29	20	26	16	37
UMSL001_0630	0	0	0	0	0	0	0	0	0	0	0	0	0	0	0	0	0	0	0	0	0
UMSL001_0631	1098	1464	677	1063	643	614	2655	1818	3646	352	803	368	1108	782	870	258	409	151	399	478	550
UMSL001_0632	0	0	0	0	0	0	0	0	0	0	0	0	0	0	0	0	0	0	0	0	0
UMSL001_0633	5	0	2	1	2	5	0	2	9	0	3	1	4	2	4	0	2	0	1	0	0
UMSL001_0634	0	0	0	0	0	0	0	0	0	0	0	0	0	0	0	0	0	0	0	0	0
UMSL001_0635	0	0	0	0	0	0	0	0	0	0	0	0	0	0	0	0	0	0	0	0	0
UMSL001_0636	18	15	8	38	36	18	79	44	81	8	26	10	23	13	21	5	5	11	4	5	1
UMSL001_0637	106637	128535	105714	119920	118997	64333	72361	52833	97683	20575	58262	30260	18502	21808	20029	4111	9138	6489	15000	16264	16220
UMSL001_0638	1	0	0	0	0	0	0	0	0	0	0	0	0	0	0	0	0	0	0	0	0
UMSL001_0639	1	0	0	0	0	0	0	0	0	0	2	0	0	0	0	0	0	3	0	5	0
UMSL001_0640	0	0	0	0	0	0	0	0	0	0	0	0	0	0	0	0	0	0	0	0	0
UMSL002_0001	0	0	0	0	0	0	0	0	0	0	0	0	0	0	0	0	0	0	0	0	0
UMSL002_0002	15	17	28	11	13	9	8	4	12	1	3	4	11	7	11	65	166	100	144	198	131
UMSL002_0003	737	1018	786	863	757	429	1110	796	1247	398	936	396	895	710	568	860	1677	1005	551	591	600
UMSL002_0004	29	9	17	20	14	4	12	12	14	2	5	9	29	20	13	646	1122	281	2635	3770	3560
UMSL002_0005	504	607	520	682	629	361	456	373	454	217	660	293	316	281	336	247	672	511	380	483	421
UMSL002_0006	0	0	0	0	0	0	0	0	0	0	0	0	0	0	0	0	0	0	0	0	0
UMSL002_0007	0	0	0	0	0	0	0	0	0	0	0	0	0	0	0	1	1	0	4	3	0
UMSL002_0008	3	2	0	3	3	1	2	3	1	0	3	5	0	1	5	0	8	0	6	0	0
UMSL002_0009	0	0	0	0	0	3	1	0	0	0	4	0	2	0	0	0	0	0	2	7	0
UMSL002_0010	14	21	8	12	6	5	15	6	26	3	12	10	8	9	6	12	9	1	8	6	18
UMSL002_0011	982	1022	861	1927	1945	911	1905	966	1888	582	1427	679	965	709	677	730	961	782	1065	1574	1538
UMSL002_0012	92	134	49	214	114	85	135	84	176	70	145	51	191	105	111	179	308	40	63	71	63
UMSL002_0013	23	32	48	144	85	27	43	39	60	22	80	40	43	17	25	75	134	99	109	162	98
UMSL002_0014	2	0	0	0	5	0	0	0	3	0	4	0	0	0	0	0	0	0	0	0	1
UMSL002_0015	414	480	367	796	660	328	617	345	636	204	451	246	435	291	231	698	709	386	513	796	965
UMSL002_0016	0	0	0	0	0	0	0	0	0	0	0	0	0	0	0	0	0	0	2	0	0
UMSL002_0017	1351	1462	958	2307	1685	1011	1844	855	1749	1011	2078	926	1327	741	512	2776	2601	943	669	1126	1093
UMSL002_0018	454	451	490	819	626	313	431	233	419	182	500	238	301	272	187	601	1221	809	511	490	554
UMSL002_0019	215	295	212	351	353	190	233	133	286	110	259	144	207	135	128	300	580	343	323	460	505
UMSL002_0020	316	345	153	375	486	260	576	260	484	192	361	204	341	215	199	683	826	399	202	252	283
UMSL002_0021	178	309	189	332	275	213	284	230	347	141	327	140	207	188	152	179	512	178	291	322	280
UMSL002_0022	10	11	6	39	10	19	30	11	22	11	38	13	28	17	15	40	52	8	8	16	17
UMSL002_0023	68	50	71	114	136	50	117	70	118	32	62	38	95	80	52	446	667	934	2655	2944	2750
UMSL002_0024	1008	1246	981	1600	1215	725	1603	1111	2088	690	1670	799	1590	1298	1103	1036	1764	914	1084	1324	1321
UMSL002_0025	162	180	117	203	142	130	249	172	291	122	211	90	126	86	71	41	71	40	74	50	63
UMSL002_0026	347	633	145	1269	429	613	2463	1501	2782	479	1154	606	1713	1163	1265	390	766	25	338	616	580
UMSL002_0027	0	0	0	0	0	0	5	0	1	0	0	0	0	1	1	0	0	0	0	0	0
UMSL002_0028	103	96	63	96	82	75	138	67	148	77	149	65	146	75	65	176	170	36	222	286	252
UMSL002_0029	49	72	13	75	14	34	101	46	131	54	142	49	147	50	61	36	51	0	59	64	114
UMSL002_0030	0	0	0	0	0	0	0	0	0	0	0	0	0	0	0	0	0	0	0	0	0
UMSL002_0031	0	0	0	0	0	0	0	0	0	0	0	0	0	0	0	0	0	0	0	0	0
UMSL002_0032	616	754	428	1386	1143	708	1222	747	1095	415	1065	531	555	371	347	467	934	348	1350	2025	1572
UMSL002_0033	12	29	1	116	5	24	57	19	63	22	29	10	22	7	9	37	15	5	11	35	37
UMSL002_0034	0	3	0	4	0	1	0	0	2	5	5	0	0	0	0	0	0	0	2	0	0
UMSL002_0035	29	36	14	147	71	46	71	48	105	49	165	59	66	39	37	101	61	7	172	185	226
UMSL002_0036	65	94	44	76	75	33	103	26	70	23	76	29	79	59	44	97	157	67	149	218	209
UMSL002_0037	251	294	217	546	413	315	284	172	304	140	330	139	187	154	134	215	430	127	408	470	582
UMSL002_0038	3764	4077	2509	7737	7152	3972	9255	3582	8468	2668	5866	2694	5604	2640	2515	4760	3824	1450	1688	2528	2966
UMSL002_0039	486	426	316	820	507	354	877	321	744	309	590	253	629	322	252	427	302	129	308	519	465
UMSL002_0040	614	751	533	1114	971	545	662	407	673	418	1190	507	611	372	318	526	1095	494	718	808	802
UMSL002_0041	162	189	118	490	326	186	385	164	364	125	291	144	215	138	116	140	171	36	96	136	150
UMSL002_0042	967	913	759	838	722	387	882	388	768	354	705	331	524	331	338	290	420	189	287	401	470
UMSL002_0043	179	198	198	337	394	170	282	147	326	111	268	144	221	155	126	365	554	541	552	650	562
UMSL002_0044	432	580	300	1096	777	487	844	517	839	330	664	287	759	467	373	883	1093	422	362	575	578
UMSL002_0045	342	542	315	715	542	354	385	262	469	256	588	278	356	325	275	242	554	257	160	192	185
UMSL002_0046	23	29	15	59	53	24	39	25	25	17	39	21	36	9	3	108	163	69	453	626	670
UMSL002_0047	461	553	392	802	647	293	1089	471	1082	300	637	310	1015	533	466	2109	1384	513	445	889	892
UMSL002_0048	1	1	0	0	1	0	0	0	0	0	0	0	0	0	0	0	2	2	0	0	0
UMSL002_0049	575	624	369	1107	718	438	1023	539	997	453	1050	418	826	606	536	552	612	137	619	1008	951
UMSL002_0050	320	293	223	811	592	312	817	347	669	233	479	195	482	245	177	950	662	262	239	471	411
UMSL002_0051	122	197	88	371	220	146	135	76	129	98	277	131	66	36	47	66	114	12	57	88	123
UMSL002_0052	560	565	544	938	929	451	855	412	889	363	745	291	642	406	357	823	943	582	439	597	720
UMSL002_0053	4	1	0	5	6	3	2	3	0	1	14	2	2	2	3	19	13	6	4	21	13
UMSL002_0054	49	85	33	194	125	124	207	142	179	59	139	66	62	68	49	25	36	27	102	109	109
UMSL002_0055	8	7	6	10	6	4	6	5	4	1	2	2	3	0	3	4	2	0	3	0	0
UMSL002_0056	5	1	0	3	5	0	0	0	0	0	0	0	1	0	0	2	2	4	3	10	19
UMSL002_0057	92	116	68	271	101	87	128	109	181	101	207	52	146	106	99	590	838	175	249	517	454
UMSL002_0058	142	183	60	252	184	99	172	106	213	71	108	50	100	74	80	347	478	143	69	122	133
UMSL002_0059	6	10	5	30	13	10	32	12	10	6	16	15	3	4	2	75	105	28	33	29	15
UMSL002_0060	66	56	23	92	64	51	79	48	80	20	72	18	37	26	28	73	82	14	68	109	146
UMSL002_0061	65	113	101	114	108	79	95	62	112	50	115	65	103	61	47	141	202	116	124	208	180
UMSL002_0062	19	25	14	89	44	54	48	34	86	18	42	19	135	80	54	753	701	189	319	544	657
UMSL002_0063	32	48	19	68	19	20	56	27	37	31	41	30	93	29	29	96	81	8	179	297	272
UMSL002_0064	477	571	487	295	244	112	317	165	317	113	266	146	332	272	216	239	335	269	334	308	302
UMSL002_0065	15	13	8	35	21	5	8	5	27	7	13	7	24	23	17	404	710	364	214	340	276
UMSL002_0066	106	189	140	301	280	161	520	330	542	93	199	62	294	178	172	250	467	261	195	213	136
UMSL002_0067	66	112	19	262	44	90	141	74	189	93	233	94	121	72	83	234	254	2	117	221	276
UMSL002_0068	155	111	89	146	160	53	77	64	134	84	125	67	95	56	45	52	41	19	31	69	72
UMSL002_0069	23	23	28	57	38	36	41	14	39	11	41	8	29	39	28	163	182	62	304	410	352
UMSL002_0070	495	535	513	532	625	296	458	280	473	252	592	280	518	444	342	795	1501	1111	743	944	934
UMSL002_0071	247	310	280	410	322	194	218	169	263	134	335	170	203	181	135	230	466	225	497	796	591
UMSL002_0072	30	34	13	72	17	29	49	23	55	23	35	28	23	43	36	42	73	4	22	31	29
UMSL002_0073	70	77	37	167	88	99	122	59	112	30	83	29	36	49	36	65	96	13	28	48	46
UMSL002_0074	209	340	56	843	147	329	532	299	652	356	825	468	423	219	259	264	388	6	113	259	240
UMSL002_0075	26	21	3	49	12	17	43	14	55	22	18	6	51	27	29	237	380	25	213	417	465
UMSL002_0076	430	462	302	774	614	362	836	474	834	197	446	239	498	357	336	716	1228	421	284	434	360
UMSL002_0077	663	748	500	789	716	387	528	298	522	311	760	311	430	333	318	322	553	265	451	570	613
UMSL002_0078	50	87	23	125	42	60	152	58	140	62	101	33	132	45	58	114	90	2	28	67	62
UMSL002_0079	279	296	201	437	440	175	328	195	295	134	285	141	197	189	133	189	241	207	269	427	384
UMSL002_0080	393	544	319	874	724	430	955	498	1034	242	651	295	758	394	329	1523	1355	564	717	1215	1276
UMSL002_0081	16	33	6	118	38	51	89	57	83	48	138	35	30	25	41	16	63	0	39	105	117
UMSL002_0082	85	84	80	283	233	79	153	90	247	79	159	71	114	105	81	216	200	157	67	80	94
UMSL002_0083	24	54	26	60	29	21	107	51	115	33	86	50	85	32	38	31	29	2	20	31	44
UMSL002_0084	368	447	314	545	387	299	328	225	333	178	404	154	266	194	183	349	760	268	359	397	404
UMSL002_0085	19	22	23	35	20	18	41	21	39	17	51	9	26	16	20	6	33	10	26	44	25
UMSL002_0086	0	0	0	0	0	0	0	0	0	0	5	0	0	0	0	0	0	0	0	1	0
UMSL002_0087	0	0	0	0	0	0	0	0	0	0	0	0	0	0	0	0	0	0	0	0	0
UMSL002_0088	48	63	31	108	84	70	118	52	123	32	103	39	49	46	39	81	126	29	181	209	276
UMSL002_0089	0	0	0	0	1	0	0	0	1	0	2	0	0	0	0	0	0	0	0	0	0
UMSL002_0090	93	89	55	187	149	88	348	201	272	50	123	48	221	156	130	164	176	32	124	130	157
UMSL002_0091	197	247	141	429	240	182	269	155	368	171	220	157	281	150	139	334	483	208	246	317	283
UMSL002_0092	617	680	547	824	898	436	811	413	697	259	626	308	517	367	376	441	671	586	766	953	792
UMSL002_0093	394	453	337	804	559	272	479	265	526	200	481	194	347	264	214	464	590	140	715	1082	1280
UMSL002_0094	226	175	187	431	245	136	246	149	271	136	253	113	147	97	108	273	348	188	170	305	275
UMSL002_0095	194	230	60	437	112	157	454	192	484	130	424	166	171	120	111	172	297	5	218	370	375
UMSL002_0096	266	297	175	437	375	236	415	186	343	144	310	142	210	138	104	382	485	210	321	380	413
UMSL002_0097	96	109	27	266	47	108	329	173	378	149	400	176	279	169	191	132	152	5	98	198	244
UMSL002_0098	0	0	0	0	0	1	0	0	0	0	0	0	0	0	0	0	0	0	0	0	0
UMSL002_0099	6	4	0	4	4	1	5	0	7	1	9	2	6	2	4	13	21	2	31	63	36
UMSL002_0100	559	627	630	894	1030	373	674	357	698	305	694	390	419	335	268	277	362	282	297	354	403
UMSL002_0101	0	0	0	0	0	0	0	0	0	0	0	0	0	0	0	0	0	0	0	0	0
UMSL002_0102	1	0	0	0	0	0	0	0	0	0	0	0	0	1	0	23	61	18	143	179	128
UMSL002_0103	0	0	0	0	0	0	0	0	0	0	0	0	0	0	0	0	0	0	0	0	0
UMSL002_0104	0	0	0	0	0	0	0	0	0	0	0	3	0	0	0	0	1	6	4	13	5
UMSL002_0105	0	0	0	0	0	0	0	0	0	0	0	0	0	0	0	0	0	0	0	0	0
UMSL002_0106	30	32	14	34	46	30	38	20	24	10	33	18	20	10	17	62	84	55	18	26	32
UMSL002_0107	84	108	56	78	47	42	70	37	72	30	88	31	60	34	37	77	177	28	70	95	103
UMSL002_0108	8	11	5	34	17	11	5	10	27	10	22	12	21	8	8	29	11	0	45	77	81
UMSL002_0109	65	88	51	150	175	82	177	70	174	57	107	62	134	69	99	55	59	39	58	82	59
UMSL002_0110	10	11	9	55	62	40	31	20	28	16	46	21	5	7	5	7	11	7	8	4	3
UMSL002_0111	8210	12547	3377	35817	11336	15696	13193	8255	15555	15434	38867	17436	4143	2751	2775	973	1358	24	1591	2466	3193
UMSL002_0112	0	0	0	5	0	1	0	0	0	0	1	1	0	0	0	0	0	0	0	2	0
UMSL002_0113	8	19	4	34	11	12	19	11	36	7	19	7	13	16	8	22	29	1	17	22	23
UMSL002_0114	55	50	16	137	49	68	125	49	152	42	95	41	83	59	41	188	208	3	53	65	110
UMSL002_0115	373	493	346	726	607	334	636	464	772	316	761	314	616	376	387	544	881	377	705	1120	968
UMSL002_0116	371	552	377	935	722	572	802	363	785	367	807	351	476	304	248	396	504	191	299	347	363
UMSL002_0117	744	875	651	960	744	444	713	410	689	399	934	405	528	500	338	536	877	323	546	584	772
UMSL002_0118	21	35	9	32	11	12	47	20	52	18	51	23	40	24	26	16	24	2	19	23	37
UMSL002_0119	489	477	406	514	524	247	636	320	610	258	612	245	693	406	352	1481	1379	739	688	1158	1170
UMSL002_0120	0	0	0	0	0	0	0	0	0	0	0	0	0	0	1	0	0	0	0	3	0
UMSL002_0121	38	62	43	147	92	58	91	59	124	35	71	39	54	43	49	29	61	21	79	36	72
UMSL002_0122	122	147	41	234	116	97	146	104	166	77	207	86	118	101	108	191	325	29	66	158	94
UMSL002_0123	303	332	191	302	257	135	373	202	402	159	308	134	356	187	147	573	476	175	460	745	833
UMSL002_0124	741	867	681	1061	904	562	1337	773	1505	475	1046	505	853	686	681	857	1403	682	938	1430	1198
UMSL002_0125	6	10	17	37	13	16	21	24	20	7	15	5	21	11	9	4	12	4	5	7	9
UMSL002_0126	1	4	4	9	17	0	9	1	3	4	1	0	2	1	2	3	0	0	11	16	20
UMSL002_0127	0	0	0	0	0	0	0	0	0	0	0	0	0	0	0	0	0	0	0	0	0
UMSL002_0128	101	99	57	255	208	111	140	62	124	86	194	79	140	76	93	1263	1233	341	481	638	630
UMSL002_0129	270	384	293	484	489	247	313	199	305	216	423	214	324	191	154	813	1299	1047	458	819	688
UMSL002_0130	29	39	12	76	33	30	37	8	34	23	46	7	52	19	23	22	38	9	21	27	34
UMSL002_0131	189	208	220	493	399	191	435	227	479	159	335	169	262	198	174	291	427	78	389	649	618
UMSL002_0132	501	490	415	796	711	379	827	410	703	290	687	279	697	413	335	977	1114	450	616	847	854
UMSL002_0133	16	31	8	125	20	34	94	37	92	38	111	49	69	35	47	129	143	0	52	172	164
UMSL002_0134	420	406	282	822	930	329	579	300	668	326	570	275	558	348	299	671	693	533	433	739	572
UMSL002_0135	189	193	144	289	258	126	346	171	300	101	216	78	203	143	120	247	311	111	414	608	483
UMSL002_0136	338	417	333	361	407	155	395	205	407	123	335	131	331	268	224	327	529	436	322	429	371
UMSL002_0137	487	496	288	1302	756	539	834	420	790	422	856	413	569	372	359	1147	1215	433	2061	3332	3362
UMSL002_0138	46	64	29	92	34	43	107	49	85	40	90	22	64	44	42	56	85	0	30	42	38
UMSL002_0139	40	63	29	78	70	49	53	36	75	25	47	27	84	34	20	158	158	44	24	107	73
UMSL002_0140	20	14	25	61	35	13	67	25	69	15	37	29	44	35	20	61	52	4	43	71	110
UMSL002_0141	263	269	171	439	336	209	365	222	408	134	353	150	284	204	217	646	1109	213	506	671	710
UMSL002_0142	124	139	100	362	296	145	203	130	254	144	234	135	196	131	80	312	393	163	124	133	235
UMSL002_0143	71	51	17	58	88	29	88	41	69	19	46	14	42	25	33	192	342	111	203	247	293
UMSL002_0144	8	13	5	35	15	11	23	5	19	11	21	5	16	6	6	363	477	38	188	244	241
UMSL002_0145	129	114	96	139	111	84	136	44	109	64	134	61	98	73	59	134	166	60	136	228	210
UMSL002_0146	0	0	0	0	0	0	0	0	0	0	0	0	0	0	0	2	0	0	0	0	0
UMSL002_0147	21	21	14	37	46	16	38	12	19	11	18	11	29	29	20	60	73	7	91	145	189
UMSL002_0148	50	47	23	63	48	40	54	29	49	33	44	14	84	49	37	127	98	37	39	114	61
UMSL002_0149	341	403	260	730	621	337	298	175	331	255	584	218	265	206	165	371	502	161	160	210	167
UMSL002_0150	20	52	17	68	30	55	71	21	61	25	64	36	43	25	27	51	59	7	25	61	33
UMSL002_0151	258	347	225	467	297	234	345	179	302	192	403	189	281	180	154	527	661	252	169	334	270
UMSL002_0152	10345	11252	9895	9521	12336	5269	11709	5937	11403	5063	10580	5009	16154	10493	8281	5510	6238	5904	2962	3702	3991
UMSL002_0153	832	825	529	1444	841	594	1587	716	1424	527	1031	426	1625	774	605	2917	2480	621	681	1302	1271
UMSL002_0154	149	193	89	689	355	259	585	323	763	201	554	213	329	182	151	229	216	24	480	729	759
UMSL002_0155	1107	1353	866	2849	2012	1309	2320	1301	2533	879	2129	989	1719	1286	991	3139	4012	1389	722	836	990
UMSL002_0156	193	253	172	377	211	165	275	195	283	91	265	91	261	183	206	895	1586	609	216	282	263
UMSL002_0157	230	298	214	457	340	231	306	166	261	166	306	145	156	131	136	199	389	154	137	255	203
UMSL002_0158	18	56	32	53	55	29	84	25	47	26	57	22	45	15	27	31	49	27	33	34	29
UMSL002_0159	0	0	0	0	0	0	0	0	0	0	0	0	0	0	0	0	0	0	0	0	0
UMSL002_0160	157	140	115	243	239	145	406	150	331	158	357	146	408	241	189	322	222	151	205	348	323
UMSL002_0161	0	1	0	0	1	0	0	1	0	0	0	0	0	1	2	5	3	0	8	30	13
UMSL002_0162	401	522	174	768	352	389	620	369	824	329	978	432	559	394	345	620	826	72	540	1046	1033
UMSL002_0163	95	116	58	304	172	119	196	114	212	90	240	97	128	108	93	232	272	76	135	209	209
UMSL002_0164	115	165	107	244	138	129	168	98	165	62	161	55	132	74	88	183	265	86	113	172	189
UMSL002_0165	115	124	92	153	125	58	163	90	151	49	76	33	162	117	103	718	1082	325	1338	1815	1896
UMSL002_0166	188	237	148	198	164	112	242	139	281	85	265	120	173	130	106	71	164	54	126	203	186
UMSL002_0167	16	18	18	11	19	6	20	11	11	1	12	2	27	20	9	210	482	233	358	519	376
UMSL002_0168	474	537	469	659	566	286	530	369	620	226	662	248	432	340	317	226	388	182	491	662	571
UMSL002_0169	43	47	26	27	18	12	33	12	26	27	31	8	42	30	21	365	605	202	1089	1639	1554
UMSL002_0170	15	23	5	18	11	6	10	8	9	4	17	3	12	7	12	93	270	35	151	247	156
UMSL002_0171	506	517	412	932	800	343	1040	468	922	345	608	301	763	372	355	1411	1307	498	541	870	972
UMSL002_0172	86	89	77	163	94	61	103	43	110	66	117	43	73	37	52	183	344	87	648	898	671
UMSL002_0173	269	286	203	384	250	141	354	193	278	149	342	130	287	160	179	290	347	123	326	431	475
UMSL002_0174	372	441	252	780	513	337	755	382	766	239	641	264	527	349	302	785	1269	312	281	458	398
UMSL002_0175	140	202	101	246	172	117	171	105	176	93	303	138	167	127	107	146	250	53	813	996	1003
UMSL002_0176	41	41	22	106	43	54	74	35	110	29	89	41	64	32	30	91	136	8	41	44	35
UMSL002_0177	410	454	338	732	554	342	746	373	691	214	501	252	548	316	316	399	538	211	450	758	748
UMSL002_0178	9	29	12	33	29	12	16	14	19	13	31	3	12	11	1	11	11	3	9	5	22
UMSL002_0179	0	0	0	0	0	0	0	0	0	0	0	0	0	0	0	0	0	0	0	0	0
UMSL002_0180	115	156	110	264	172	89	407	171	447	121	238	86	220	132	123	97	110	61	130	259	200
UMSL002_0181	27	24	4	6	39	18	26	26	13	10	15	9	14	7	7	6	8	0	12	11	9
UMSL002_0182	2	5	6	14	8	3	2	5	11	0	2	2	5	5	2	0	3	0	1	1	0
UMSL002_0183	243	340	208	329	231	196	156	90	171	100	241	85	156	105	76	109	145	96	331	539	403
UMSL002_0184	82	102	48	189	115	92	190	66	203	77	190	76	180	81	69	141	111	28	57	163	145
UMSL002_0185	462	487	318	612	542	248	386	204	394	233	554	225	255	177	170	327	384	240	312	404	356
UMSL002_0186	5	2	0	2	2	5	1	7	7	1	1	5	4	10	2	103	173	78	139	217	158
UMSL002_0187	766	801	561	1526	1624	780	2116	914	1940	546	1222	545	1014	528	493	615	567	362	1193	2014	1751
UMSL002_0188	94	128	90	153	136	102	161	88	135	47	134	62	129	114	78	430	813	939	236	365	244
UMSL002_0189	277	276	349	373	366	172	284	176	332	152	368	158	175	184	141	247	420	274	284	350	457
UMSL002_0190	433	630	177	1435	388	568	2133	1179	2788	751	1853	920	935	671	616	411	552	39	564	1044	1271
UMSL002_0191	7	4	6	15	12	5	16	4	20	3	8	4	21	14	12	159	272	65	75	88	80
UMSL002_0192	0	0	0	1	3	1	5	0	0	0	5	0	1	1	4	195	294	109	40	72	110
UMSL002_0193	466	542	455	733	725	370	549	289	555	297	637	322	417	370	266	627	851	617	591	913	744
UMSL002_0194	442	551	330	832	641	377	700	427	718	216	575	281	531	349	278	632	896	560	562	718	646
UMSL002_0195	999	1184	741	2806	2109	1407	989	524	885	757	2071	838	526	412	391	153	410	138	484	745	607
UMSL002_0196	190	150	107	213	138	101	206	129	188	113	251	109	194	139	152	500	653	352	286	424	372
UMSL002_0197	439	518	376	1029	744	399	944	420	972	338	706	353	546	358	323	599	715	264	639	975	967
UMSL002_0198	0	1	0	9	6	0	1	2	2	0	1	1	1	1	4	1	5	0	2	0	3
UMSL002_0199	63	57	50	115	108	24	81	34	83	28	80	38	41	39	47	39	20	16	41	53	64
UMSL002_0200	97	109	73	167	189	104	247	139	244	52	123	46	134	67	82	51	83	21	68	67	64
UMSL002_0201	603	511	476	999	958	339	1353	582	1315	411	762	356	1002	559	501	382	242	183	611	974	1050
UMSL002_0202	233	202	148	512	415	192	464	201	471	156	329	157	369	244	181	668	854	217	365	546	573
UMSL002_0203	189	187	171	298	296	183	306	153	268	78	296	144	188	138	132	578	723	309	438	724	703
UMSL002_0204	400	399	377	787	797	387	512	313	480	240	641	221	426	297	212	572	864	474	631	1100	904
UMSL002_0205	15	8	1	0	5	0	3	2	4	1	8	0	3	4	1	198	365	167	166	265	239
UMSL002_0206	218	230	140	447	398	210	559	238	486	151	345	131	242	215	186	130	139	58	205	322	308
UMSL002_0207	430	468	402	540	555	256	605	350	728	207	521	272	504	400	303	201	452	192	288	347	370
UMSL002_0208	0	0	0	0	0	0	0	0	0	0	0	0	0	0	0	0	0	0	0	0	0
UMSL002_0209	0	0	0	0	0	0	0	0	0	0	0	0	0	0	0	0	0	0	0	0	0
UMSL002_0210	11	13	7	19	15	12	21	10	26	8	23	11	17	9	8	30	30	5	24	50	51
UMSL002_0211	23	33	12	55	57	19	53	27	51	15	23	22	50	32	22	96	112	87	62	38	26
UMSL002_0212	21	21	11	17	14	24	36	20	31	6	27	18	42	24	36	193	421	69	354	465	464
UMSL002_0213	22	30	8	102	17	57	42	28	38	35	94	44	37	15	8	69	138	1	55	52	56
UMSL002_0214	0	0	2	2	0	2	0	0	3	0	0	0	0	0	0	0	0	0	0	2	0
UMSL002_0215	22	20	17	32	16	19	56	22	54	24	23	19	39	18	25	39	57	5	74	76	74
UMSL002_0216	26	42	20	30	28	19	31	15	27	11	19	20	50	22	15	179	293	115	52	75	80
UMSL002_0217	208	252	144	464	432	297	587	238	543	146	325	106	251	142	143	192	288	105	231	432	322
UMSL002_0218	3	0	0	9	1	4	0	5	0	0	2	0	1	0	3	2	3	1	5	1	2
UMSL002_0219	332	398	368	665	607	288	632	368	653	219	456	196	421	336	300	232	445	234	226	274	277
UMSL002_0220	3	4	0	6	8	3	5	7	7	6	10	3	6	0	1	13	16	8	8	10	23
UMSL002_0221	393	465	315	1253	1231	634	1080	685	1371	333	797	419	587	521	523	937	1527	669	614	831	725
UMSL002_0222	0	3	2	0	0	0	4	1	0	1	2	0	2	1	0	4	3	0	3	0	0
UMSL002_0223	366	452	302	535	650	205	470	271	563	205	382	195	547	348	350	786	647	459	371	733	713
UMSL002_0224	10	30	22	43	41	24	38	23	24	8	55	17	22	15	26	60	110	24	258	300	328
UMSL002_0225	64	50	37	97	110	45	133	64	148	27	28	26	129	87	94	452	749	237	648	886	942
UMSL002_0226	2	1	0	10	3	0	0	2	3	1	1	0	8	2	4	14	35	7	35	34	61
UMSL002_0227	898	1099	814	1791	1448	800	1435	784	1253	693	1510	659	1080	746	623	1142	1519	849	512	752	809
UMSL002_0228	732	887	718	751	655	407	1290	689	1234	517	1292	626	922	631	679	440	788	344	565	777	915
UMSL002_0229	293	472	172	1139	384	408	425	291	497	476	936	468	301	190	215	305	453	107	254	430	478
UMSL002_0230	4	7	8	13	6	6	7	1	8	1	6	6	9	0	7	16	16	1	8	5	23
UMSL002_0231	193	288	155	414	232	231	252	172	286	156	392	231	194	155	132	159	338	63	157	203	249
UMSL002_0232	364	442	283	1337	1063	656	804	344	764	494	1310	580	538	325	294	1162	1230	456	2028	3013	3165
UMSL002_0233	279	352	225	587	544	233	401	226	375	159	422	151	353	209	171	755	782	339	292	497	526
UMSL002_0234	259	236	196	550	514	276	565	340	547	161	370	148	328	278	193	272	291	255	419	577	548
UMSL002_0235	20	11	11	26	16	5	11	1	10	11	16	5	25	13	15	731	572	226	158	276	382
UMSL002_0236	3	2	0	0	0	0	0	0	6	1	1	0	3	0	0	38	58	9	99	128	169
UMSL002_0237	82	122	69	192	142	84	136	79	184	55	134	74	104	70	48	95	209	26	50	118	107
UMSL002_0238	13	7	17	48	27	10	16	13	39	14	15	9	16	24	19	549	638	263	882	1252	1465
UMSL002_0239	3	1	7	8	4	0	4	2	13	0	9	2	2	5	1	12	15	3	6	5	22
UMSL002_0240	53	45	17	66	61	26	51	30	62	13	46	20	34	8	39	17	34	50	23	15	14
UMSL002_0241	0	0	0	0	0	0	0	0	0	0	0	0	0	0	0	0	0	0	0	0	0
UMSL002_0242	92	124	74	149	143	70	103	68	131	53	87	54	58	83	68	127	256	137	270	326	255
UMSL002_0243	247	298	152	385	345	106	279	176	356	139	313	152	295	227	193	237	168	72	248	314	326
UMSL002_0244	91	130	82	99	92	76	167	64	179	21	77	35	140	72	80	256	344	167	67	55	59
UMSL002_0245	399	417	314	910	832	482	480	315	467	276	758	247	304	203	225	269	406	201	203	367	319
UMSL002_0246	176	224	213	317	251	114	406	169	337	99	287	118	388	226	206	656	638	281	360	602	527
UMSL002_0247	316	364	270	642	530	263	588	288	587	156	358	159	337	221	181	395	549	215	1681	2450	2349
UMSL002_0248	26	35	22	56	43	38	77	51	101	18	57	30	46	47	31	350	734	286	437	540	630
UMSL002_0249	120	193	97	172	139	87	91	96	111	58	160	91	105	65	73	71	218	85	155	164	126
UMSL002_0250	354	391	350	403	210	177	153	100	177	202	471	247	72	48	56	36	46	7	83	73	101
UMSL002_0251	0	0	0	0	0	0	0	0	0	0	0	0	0	0	0	0	0	0	0	0	0
UMSL002_0252	0	0	2	0	0	0	0	0	0	0	0	3	1	1	2	0	1	0	2	0	14
UMSL002_0253	0	0	0	0	0	0	0	0	0	3	0	0	0	0	0	0	0	0	0	0	0
UMSL002_0254	310	318	206	416	389	230	358	219	386	145	357	146	303	251	209	372	733	276	981	1192	1084
UMSL002_0255	127	159	154	233	198	113	263	125	231	85	183	75	176	112	85	277	338	144	108	134	132
UMSL002_0256	8	10	18	18	19	7	24	8	39	6	23	3	34	13	16	667	664	308	126	148	118
UMSL002_0257	199	218	137	426	315	215	527	175	441	199	333	141	407	178	176	438	295	132	130	224	224
UMSL002_0258	137	157	105	255	155	86	284	140	344	75	206	85	301	195	182	205	296	47	197	383	378
UMSL002_0259	103	123	97	181	203	85	130	86	152	54	155	62	87	77	74	368	435	263	91	142	116
UMSL002_0260	0	0	0	4	0	0	5	3	0	0	2	0	0	1	3	23	71	32	49	89	87
UMSL002_0261	96	142	117	161	116	95	139	124	157	48	147	69	123	116	101	103	341	128	87	144	107
UMSL002_0262	137	183	71	421	216	194	261	147	307	117	304	154	216	177	154	177	300	39	161	271	205
UMSL002_0263	266	261	201	420	380	203	470	268	440	149	317	129	283	202	136	166	197	210	489	794	699
UMSL002_0264	329	385	262	824	523	300	424	246	420	218	460	201	305	212	167	329	531	128	178	233	255
UMSL002_0265	49	53	64	137	78	60	132	45	158	41	72	42	169	69	42	215	257	67	53	109	120
UMSL002_0266	75	59	55	139	86	51	135	78	152	65	138	70	141	67	65	348	409	88	62	92	128
UMSL002_0267	14	9	11	11	6	3	21	13	7	5	8	2	11	12	12	136	269	52	430	668	644
UMSL002_0268	47	51	24	62	50	38	45	52	88	21	42	23	43	41	15	18	39	11	15	24	13
UMSL002_0269	113	99	60	170	88	82	86	28	79	53	125	49	64	51	49	95	108	11	81	111	143
UMSL002_0270	309	446	411	500	493	389	421	283	422	171	593	246	291	177	141	180	508	256	235	250	227
UMSL002_0271	1	6	1	8	1	2	0	3	1	2	3	6	4	1	2	2	5	0	6	7	3
UMSL002_0272	32	15	13	34	19	19	48	16	46	5	10	8	45	31	11	413	652	285	1240	1706	1640
UMSL002_0273	0	0	0	0	0	0	0	0	0	0	0	0	0	0	0	0	1	5	0	0	0
UMSL002_0274	25	15	13	107	74	47	131	54	116	48	74	54	138	80	77	140	104	2	40	80	95
UMSL002_0275	117	90	87	80	80	36	86	68	108	23	37	24	87	59	54	143	447	182	175	237	244
UMSL002_0276	106	128	117	218	170	101	177	70	162	90	200	66	162	111	90	297	292	139	113	137	162
UMSL002_0277	138	184	54	540	184	191	281	145	269	160	258	117	291	134	130	634	763	92	133	260	356
UMSL002_0278	560	564	521	902	1110	476	1068	691	1211	285	716	315	615	450	402	119	208	179	408	445	458
UMSL002_0279	108	144	60	232	141	76	190	99	154	92	194	70	138	114	82	110	143	33	59	111	138
UMSL002_0280	3	2	2	4	9	1	1	2	8	5	5	0	11	3	4	12	4	0	7	13	5
UMSL002_0281	3542	3149	2564	7409	7778	3028	8415	2986	8627	3081	6731	3092	7897	3997	4036	9187	4480	2551	3450	5534	5731
UMSL002_0282	120	177	71	190	123	114	135	77	192	117	278	84	111	59	73	144	234	36	108	114	178
UMSL002_0283	104	158	34	239	98	95	376	119	354	95	165	94	261	112	110	468	264	18	93	195	238
UMSL002_0284	393	348	312	494	436	236	682	337	711	202	407	179	496	282	276	721	657	327	1190	1637	1683
UMSL002_0285	0	0	0	2	0	1	0	0	0	0	5	0	0	0	0	0	0	0	0	0	0
UMSL002_0286	2	1	0	2	0	3	2	2	1	1	3	5	0	0	2	2	2	0	0	0	0
UMSL002_0287	0	0	2	0	0	0	2	0	0	0	0	0	0	0	0	0	0	0	0	0	0
UMSL002_0288	1	0	1	6	13	8	7	1	7	0	7	0	3	0	0	4	11	7	1	6	6
UMSL002_0289	0	0	0	0	0	0	0	0	0	2	0	0	0	2	0	1	0	0	0	0	0
UMSL002_0290	211	236	180	251	252	114	286	152	309	128	313	131	197	118	100	114	137	35	282	365	286
UMSL002_0291	172	241	49	420	156	231	339	159	371	268	793	448	192	146	163	212	325	9	289	397	395
UMSL002_0292	2	14	10	17	3	20	17	4	20	7	31	9	13	4	3	21	103	21	21	11	20
UMSL002_0293	10	20	15	45	18	15	31	21	35	7	16	10	17	28	10	26	28	5	7	42	23
UMSL002_0294	299	278	208	401	287	163	449	202	410	153	313	156	241	143	140	207	250	137	361	506	524
UMSL002_0295	5	7	0	16	4	11	17	3	13	7	13	13	16	4	4	13	11	0	5	20	28
UMSL002_0296	227	212	131	368	339	220	227	129	287	161	418	131	246	158	145	337	482	181	174	264	281
UMSL002_0297	45	45	47	41	25	22	38	16	36	13	42	7	55	32	28	58	38	6	47	69	39
UMSL002_0298	451	527	395	611	384	392	652	307	631	340	701	342	673	353	409	1093	833	106	574	954	1035
UMSL002_0299	4	3	0	2	5	6	8	1	7	6	11	3	0	0	3	21	31	24	22	31	58
UMSL002_0300	523	571	424	818	678	376	434	214	335	228	574	239	327	206	187	778	974	354	430	698	703
UMSL002_0301	430	454	412	850	655	409	466	299	551	364	748	403	305	289	235	428	861	400	478	600	629
UMSL002_0302	668	660	393	847	828	333	473	172	424	422	889	369	635	273	290	708	465	201	514	1028	973
UMSL002_0303	288	271	215	731	581	371	569	323	486	204	433	167	342	161	168	355	539	337	231	253	289
UMSL002_0304	350	342	288	959	841	328	528	364	661	214	598	300	324	360	290	349	415	306	404	521	443
UMSL002_0305	33	61	16	34	11	10	27	21	25	12	24	11	23	18	18	33	121	7	255	413	407
UMSL002_0306	105	150	72	312	155	136	302	157	259	93	202	93	198	134	132	676	1141	136	197	380	261
UMSL002_0307	370	440	364	844	816	400	785	346	811	338	643	277	599	477	344	689	614	488	306	402	458
UMSL002_0308	127	202	112	373	212	166	168	120	177	96	314	118	108	71	97	292	581	202	310	374	338
UMSL002_0309	394	591	422	655	503	372	561	397	591	163	485	212	302	271	244	278	775	420	305	357	270
UMSL002_0310	170	157	138	370	300	175	266	106	206	99	200	102	161	73	77	275	302	83	145	235	320
UMSL002_0311	6	24	6	26	11	20	22	7	16	8	29	30	14	10	13	140	232	6	231	460	436
UMSL002_0312	919	1245	636	2625	1727	1394	1971	1092	1896	910	2084	916	1103	721	655	883	1165	319	338	567	676
UMSL002_0313	1057	1138	996	2092	1980	1110	2531	1477	2779	642	1490	699	2074	1520	1319	2166	2925	2242	829	1200	1112
UMSL002_0314	200	186	131	328	279	172	212	134	244	65	221	119	119	85	109	226	422	141	117	93	148
UMSL002_0315	51	37	38	109	66	37	131	65	128	28	62	22	40	21	31	24	24	4	18	20	27
UMSL002_0316	137	163	151	258	260	152	263	180	316	87	253	110	187	148	112	242	608	417	162	166	155
UMSL002_0317	20	20	15	69	60	22	90	35	82	11	44	28	25	29	24	11	29	10	17	28	24
UMSL002_0318	144	200	117	373	279	135	224	179	284	109	224	104	127	157	103	285	512	167	134	205	145
UMSL002_0319	735	922	733	1292	984	636	1267	763	1432	494	1045	458	621	441	369	385	617	211	845	1360	1127
UMSL002_0320	473	506	280	777	599	336	895	429	913	285	535	237	640	363	324	1098	1215	557	659	980	1114
UMSL002_0321	318	363	305	588	633	308	472	265	429	243	449	201	328	239	195	526	655	418	157	199	254
UMSL002_0322	13	2	1	7	6	0	4	3	8	10	0	1	9	9	4	548	854	152	187	312	330
UMSL002_0323	182	264	205	362	459	197	289	207	364	96	266	142	150	121	108	124	299	162	168	172	157
UMSL002_0324	32	30	34	141	107	60	63	23	62	40	44	25	53	32	33	677	771	293	350	497	488
UMSL002_0325	5	4	7	3	7	1	13	0	6	6	3	3	14	7	6	303	579	82	344	590	543
UMSL002_0326	319	388	257	726	498	335	459	267	490	217	478	208	283	185	166	322	512	310	499	697	632
UMSL002_0327	12	13	7	40	6	13	41	13	26	15	28	10	56	38	16	60	59	6	3	28	9
UMSL002_0328	181	254	160	466	389	163	212	139	214	101	258	127	182	135	114	203	291	131	192	200	217
UMSL002_0329	293	267	174	449	414	233	424	191	324	154	339	140	279	194	148	431	579	201	370	423	452
UMSL002_0330	468	469	368	637	425	264	778	358	735	228	454	209	457	298	253	516	744	353	562	811	784
UMSL002_0331	66	79	6	398	14	116	215	70	204	104	296	135	80	30	51	66	73	3	146	602	606
UMSL002_0332	2	0	3	2	3	0	0	0	2	6	0	0	3	0	0	0	0	0	0	0	0
UMSL002_0333	831	891	649	1342	1264	613	1318	588	1177	538	1224	533	1044	550	459	612	561	292	393	652	638
UMSL002_0334	0	1	0	0	0	0	0	0	0	0	0	0	0	0	0	2	4	3	1	4	0
UMSL002_0335	46	52	20	70	28	33	107	38	58	30	80	25	63	28	39	73	99	15	53	75	75
UMSL002_0336	1540	1604	1348	3495	3329	1490	4219	1973	4181	1081	2459	1070	2127	1366	1163	802	698	450	2057	3052	2912
UMSL002_0337	62	46	20	122	43	64	79	26	101	46	78	47	49	50	41	112	165	33	172	294	248
UMSL002_0338	11	14	5	64	10	15	14	9	10	13	37	11	12	7	7	28	16	0	2	9	17
UMSL002_0339	563	640	585	1225	1351	547	1230	671	1312	379	792	374	630	530	363	1159	1401	952	1326	1921	1815
UMSL002_0340	8	11	13	35	51	18	42	15	30	6	19	18	17	20	11	262	640	353	354	396	431
UMSL002_0341	97	129	119	234	208	159	220	139	212	57	170	86	185	143	124	76	109	90	78	71	71
UMSL002_0342	0	2	0	0	0	0	0	0	0	0	0	0	0	0	0	0	0	0	0	0	1
UMSL002_0343	373	433	284	791	429	250	253	145	227	215	441	237	176	146	100	208	239	59	168	352	282
UMSL002_0344	23	22	7	82	33	36	32	19	25	25	79	35	11	11	7	19	9	11	6	9	11
UMSL002_0345	0	0	0	1	11	0	0	0	1	0	0	0	0	0	0	0	0	0	1	1	0
UMSL002_0346	1	0	0	0	0	0	0	0	0	0	0	0	0	0	0	0	0	0	0	0	0
UMSL002_0347	0	0	0	0	0	0	0	0	0	1	3	0	0	0	0	2	0	0	1	0	0
UMSL002_0348	1	0	0	0	0	0	0	0	0	0	0	0	0	0	0	0	0	0	0	0	0
UMSL002_0349	1	0	1	1	0	1	2	2	0	1	3	0	3	0	4	34	25	14	22	31	24
UMSL002_0350	232	340	212	667	439	264	392	200	442	218	647	268	183	160	138	172	381	77	158	250	228
UMSL002_0351	59	63	29	165	89	71	165	76	240	70	97	44	86	66	51	35	46	4	52	97	122
UMSL002_0352	206	267	175	338	311	149	294	141	237	87	208	114	209	101	113	158	194	69	156	246	194
UMSL002_0353	154	150	145	200	225	86	209	98	166	74	122	54	158	91	79	260	325	205	180	171	251
UMSL002_0354	42	55	5	52	8	25	88	44	93	43	65	49	63	31	32	31	42	0	14	41	35
UMSL002_0355	21	20	10	47	9	29	23	18	37	34	89	34	15	11	17	38	33	1	39	55	58
UMSL002_0356	0	0	0	0	0	0	0	0	0	0	0	0	0	0	0	0	0	0	0	0	0
UMSL002_0357	8	4	11	15	6	4	11	13	25	4	18	12	12	24	23	3	10	11	19	26	32
UMSL002_0358	0	0	0	0	0	1	0	0	0	0	0	0	0	0	0	0	0	0	0	0	1
UMSL002_0359	0	0	0	0	0	0	0	0	0	0	0	0	0	0	0	0	0	0	0	0	7
UMSL002_0360	1	0	0	1	0	1	0	0	0	1	3	8	0	0	0	0	0	1	1	0	2
UMSL002_0361	39	39	15	99	38	48	31	22	39	23	98	45	27	36	33	52	70	11	39	26	61
UMSL002_0362	79	82	68	137	117	66	138	58	144	45	103	61	74	66	56	106	145	54	88	137	110
UMSL002_0363	400	440	349	515	478	241	631	303	639	160	351	208	342	231	231	406	572	455	475	524	738
UMSL002_0364	8	1	1	7	2	5	3	0	5	0	2	0	1	2	0	1	0	0	1	8	0
UMSL002_0365	3304	3048	1899	5834	4606	2822	5876	1957	4475	2698	5682	2741	4142	1819	1719	2947	2841	864	1508	2031	2517
UMSL002_0366	4	16	9	23	7	11	13	9	8	10	10	5	5	5	1	5	8	0	5	1	5
UMSL002_0367	322	390	277	1220	993	549	67	39	77	562	1178	672	36	21	33	148	147	37	77	98	78
UMSL002_0368	102	115	81	138	113	67	132	71	118	49	150	39	116	62	60	236	262	133	125	143	176
UMSL002_0369	25	15	2	5	1	2	9	13	27	3	6	2	41	26	30	1057	1778	267	2261	3823	3960
UMSL002_0370	355	447	232	1181	891	435	787	379	749	401	725	384	404	210	216	768	835	178	331	427	588
UMSL002_0371	0	2	1	21	11	4	0	3	14	4	7	2	5	4	2	2	5	2	1	6	18
UMSL002_0372	45	47	47	153	193	85	128	43	88	75	108	41	43	15	16	64	41	67	19	75	43
UMSL002_0373	0	0	0	0	0	2	0	0	2	1	0	1	0	0	0	0	3	0	0	0	0
UMSL002_0374	0	0	0	0	0	0	0	0	0	0	0	0	0	0	0	0	0	0	0	2	0
UMSL002_0375	188	248	134	398	131	146	282	153	285	250	463	229	154	135	111	273	245	16	85	134	196
UMSL002_0376	114	87	64	121	65	70	92	39	63	56	109	68	51	33	25	75	79	23	139	195	215
UMSL002_0377	0	0	0	0	0	1	0	1	0	0	2	0	2	0	0	1	0	1	0	0	0
UMSL002_0378	28	36	14	71	66	29	88	30	27	14	27	18	33	20	25	22	32	14	42	33	25
UMSL002_0379	146	142	112	363	421	96	267	126	414	105	260	126	147	205	151	305	169	171	142	172	209
UMSL002_0380	144	136	79	272	247	117	251	113	290	111	235	92	163	103	116	177	174	51	155	236	208
UMSL002_0381	0	0	0	0	0	0	0	0	0	0	0	0	0	0	0	0	1	0	0	0	0
UMSL002_0382	4	0	0	0	2	0	0	0	1	0	0	0	0	1	0	28	22	18	8	4	6
UMSL002_0383	0	0	0	2	4	0	0	0	1	2	2	0	0	3	2	36	53	7	27	29	40
UMSL002_0384	1	11	2	22	2	13	19	10	11	4	15	6	14	5	5	31	31	4	9	10	17
UMSL002_0385	6	2	0	0	0	2	2	1	0	1	1	2	2	1	3	76	132	26	11	12	41
UMSL002_0386	165	209	115	366	256	122	196	144	232	79	232	122	121	153	119	290	435	92	1102	1392	1219
UMSL002_0387	0	0	0	1	0	0	0	0	0	0	0	0	0	0	0	0	0	1	0	0	0
UMSL002_0388	139	166	97	85	69	36	48	29	48	43	73	48	35	36	26	20	19	11	51	25	63
UMSL002_0389	0	0	0	0	0	0	0	2	0	0	0	0	0	0	0	1	0	1	0	12	0
UMSL002_0390	21	10	8	56	28	29	48	16	51	10	39	15	30	18	17	35	69	6	12	8	27
UMSL002_0391	0	0	0	0	0	0	0	0	0	0	0	0	0	0	0	0	0	0	0	0	0
UMSL002_0392	0	0	0	0	0	1	0	0	0	1	3	0	0	0	0	0	1	0	0	0	0
UMSL002_0393	0	0	0	0	0	0	0	0	0	0	0	0	0	0	1	0	0	0	0	0	0
UMSL002_0394	9	21	6	66	38	10	32	5	36	20	38	10	20	6	11	23	3	0	5	22	13
UMSL002_0395	0	0	0	0	0	2	0	0	0	0	1	0	0	0	0	0	0	0	0	0	0
UMSL002_0396	30	37	9	38	11	8	101	26	94	41	63	35	54	44	45	16	14	0	24	11	25
UMSL002_0397	1	0	0	8	0	4	0	1	1	1	0	0	4	0	0	1	0	0	0	3	0
UMSL002_0398	1	1	0	27	7	5	14	14	27	19	23	3	19	6	9	12	8	0	0	33	17
UMSL002_0399	144	164	138	388	382	182	444	274	443	93	301	128	193	162	123	50	63	35	170	221	161
UMSL002_0400	1	0	2	6	1	0	0	1	4	0	0	0	0	0	0	15	19	3	82	167	182
UMSL002_0401	0	0	0	0	0	0	0	0	0	0	0	0	0	0	0	0	0	0	0	0	0
UMSL002_0402	0	0	0	0	0	0	0	0	0	0	0	0	0	0	0	0	0	0	0	0	0
UMSL002_0403	0	2	0	2	0	0	2	0	0	0	3	0	3	0	1	163	125	2	86	178	192
UMSL002_0404	6	15	10	17	10	6	14	8	17	6	6	8	7	6	3	8	36	1	10	7	16
UMSL002_0405	0	1	0	2	1	0	3	0	0	0	0	0	0	0	1	0	1	0	0	0	0
UMSL002_0406	24	35	13	67	61	26	31	16	46	18	51	11	10	21	17	7	3	0	30	17	34
UMSL002_0407	50	58	51	110	100	68	105	75	162	47	88	23	51	32	24	39	47	12	28	35	68
UMSL002_0408	20	23	18	46	22	21	42	21	56	17	54	17	27	19	10	55	64	8	65	136	125
UMSL002_0409	0	0	0	0	0	0	0	0	0	0	0	0	0	0	0	0	0	0	0	0	0
UMSL002_0410	6	6	15	2	7	1	14	0	1	2	2	4	3	5	6	65	154	87	292	285	239
UMSL002_0411	0	5	0	11	3	2	0	1	4	1	0	1	5	1	0	4	1	0	0	2	5
UMSL002_0412	0	1	0	7	0	1	2	0	6	0	0	2	2	1	1	0	1	0	2	1	2
UMSL002_0413	0	0	0	0	0	0	0	0	2	0	0	0	0	0	0	0	0	0	0	0	0
UMSL002_0414	326	354	206	893	433	354	460	308	517	256	695	307	362	257	275	398	743	242	713	1058	1064
UMSL002_0415	150	172	70	441	231	224	329	193	356	139	312	185	272	163	164	237	472	44	107	183	182
UMSL002_0416	170	272	151	368	235	175	312	209	362	97	358	155	171	199	157	136	239	68	326	397	375
UMSL002_0417	2	0	0	1	2	0	3	0	4	0	1	2	0	0	0	0	0	0	6	0	6
UMSL002_0418	105	110	80	154	143	67	221	103	196	49	101	75	57	46	51	23	57	17	45	36	47
UMSL002_0419	0	0	0	0	0	0	0	0	0	0	0	0	0	0	0	0	0	0	0	0	0
UMSL002_0420	1026	1065	878	1980	1844	1017	676	338	637	571	1436	617	436	326	311	200	250	138	221	227	263
UMSL002_0421	55	61	56	115	185	49	101	42	102	48	75	53	78	68	36	198	304	207	320	406	426
UMSL002_0422	3	0	4	8	7	0	5	3	9	3	5	3	1	0	1	5	7	1	5	12	13
UMSL002_0423	357	520	335	886	749	378	358	190	368	281	528	270	258	147	131	147	202	78	102	131	116
UMSL002_0424	22	12	28	44	30	8	16	24	21	15	38	11	19	18	8	12	10	43	15	4	28
UMSL002_0425	18	11	7	70	11	22	33	11	28	13	35	21	29	22	13	92	68	4	112	164	180
UMSL002_0426	21	20	11	34	38	37	61	34	45	14	23	6	52	43	28	606	766	163	846	1281	1476
UMSL002_0427	137	129	109	214	234	78	130	77	157	82	135	53	174	112	74	293	320	159	197	363	308
UMSL002_0428	3	2	2	11	5	0	1	1	5	5	6	1	0	0	5	13	3	2	4	12	18
UMSL002_0429	0	2	0	3	3	2	2	0	4	4	6	0	0	2	2	5	1	0	0	1	1
UMSL002_0430	6	3	0	24	6	7	9	5	36	3	3	5	3	4	9	2	4	0	4	8	9
UMSL002_0431	185	210	168	156	147	73	85	54	109	38	115	58	89	106	83	82	168	137	122	154	162
UMSL002_0432	5363	6210	4813	10003	8028	4729	10967	6672	11604	2367	6795	3088	5381	4451	4065	1948	3698	2364	2511	2641	2787
UMSL002_0433	0	2	0	0	2	0	5	0	2	1	3	0	0	1	0	6	9	6	17	37	15
UMSL002_0434	70	72	41	81	41	49	89	35	77	15	58	27	44	36	31	71	217	140	138	190	160
UMSL002_0435	486	711	347	537	291	326	459	322	536	306	909	436	391	399	349	138	279	59	784	1075	1248
UMSL002_0436	0	0	0	0	0	0	0	0	0	0	0	0	0	0	0	0	0	0	0	0	0
UMSL002_0437	289	374	190	364	175	221	200	109	247	59	271	90	100	75	85	52	113	46	56	71	75
UMSL002_0438	0	0	0	2	0	1	2	0	0	0	0	0	1	0	1	0	0	0	0	0	0
UMSL002_0439	183	202	177	255	225	104	353	202	460	142	363	200	398	338	273	145	268	325	326	428	415
UMSL002_0440	87	107	58	224	241	129	179	63	213	60	185	63	98	54	56	70	92	47	110	141	120
UMSL002_0441	27	59	13	120	50	62	75	71	78	26	77	47	45	35	37	29	74	20	97	113	131
UMSL002_0442	52	110	38	217	161	97	208	88	173	53	103	72	110	84	65	371	595	74	55	115	114
UMSL002_0443	146	160	145	181	112	70	280	145	290	96	246	115	193	193	149	100	144	94	110	125	106
UMSL002_0444	3686	4434	3258	928	670	478	930	520	845	228	432	177	487	344	295	202	339	203	272	387	458
UMSL002_0445	53	72	34	73	85	59	83	47	71	43	109	27	37	25	17	12	12	6	70	67	46
UMSL002_0446	5	2	0	0	0	0	2	0	0	0	0	0	9	4	3	75	89	32	158	244	233
UMSL002_0447	56	44	7	27	30	8	1	4	6	0	11	6	2	5	11	2	0	1	32	18	17
UMSL002_0448	0	0	0	0	0	0	0	0	0	0	0	0	0	0	0	0	0	0	0	0	0
UMSL002_0449	35	47	28	41	26	17	22	11	13	16	54	13	58	44	30	134	133	127	35	32	22
UMSL002_0450	112	140	130	65	111	53	113	70	110	62	135	59	156	106	128	206	408	413	272	329	305
UMSL002_0451	0	0	0	0	0	0	0	0	0	1	0	0	0	0	0	0	0	0	0	0	0
UMSL002_0452	9	15	7	14	35	9	17	9	19	2	8	4	16	17	16	206	279	263	299	414	370
UMSL002_0453	167	163	152	376	263	139	247	135	208	104	263	87	213	155	112	684	853	328	430	600	507
UMSL002_0454	281	355	225	593	612	298	641	301	470	243	402	221	568	339	287	883	1101	539	211	314	350
UMSL002_0455	37	34	31	61	44	13	56	18	32	5	16	2	42	17	15	499	573	325	1425	1952	1908
UMSL002_0456	54	41	39	62	48	14	41	39	53	20	28	9	79	51	31	1028	1649	453	2690	4046	3536
UMSL002_0457	364	458	255	718	489	337	480	273	439	286	638	280	443	251	237	447	533	207	193	279	418
UMSL002_0458	303	333	205	402	290	251	131	62	118	86	246	124	34	45	57	36	94	47	283	373	319
UMSL002_0459	386	328	300	602	654	243	619	273	589	197	462	235	387	281	184	349	319	279	179	273	276
UMSL002_0460	0	0	0	0	0	0	0	0	0	0	0	0	0	0	0	0	0	0	0	6	0
UMSL002_0461	141	157	129	157	213	100	190	88	156	71	176	68	143	92	102	72	114	202	69	97	78
UMSL002_0462	249	350	245	632	577	262	609	376	634	169	373	152	335	234	184	156	167	112	241	338	349
UMSL002_0463	1908	1813	1539	2727	3847	1739	1616	770	1499	694	1648	804	268	200	201	221	282	210	135	210	248
UMSL002_0464	27	20	8	69	79	37	21	20	35	28	43	15	19	3	1	4	4	5	7	17	5
UMSL002_0465	31	29	30	157	153	85	106	37	63	82	187	59	26	15	12	5	11	6	4	5	8
UMSL002_0466	164	198	128	325	235	136	220	135	208	87	218	100	110	119	66	76	115	111	70	89	118
UMSL002_0467	127	153	102	91	49	46	81	46	79	35	89	27	137	76	54	575	673	365	60	93	58
UMSL002_0468	16	15	7	6	7	1	5	1	6	1	12	2	8	1	4	69	137	80	12	27	32
UMSL002_0469	1	1	9	13	6	2	1	2	3	2	1	0	2	6	2	135	220	85	16	35	21
UMSL002_0470	1	3	0	5	1	3	0	2	1	2	4	0	0	1	5	5	0	1	0	5	0
UMSL002_0471	12	5	6	9	8	14	23	21	11	8	7	6	13	8	16	155	369	195	298	359	278
UMSL002_0472	264	302	145	647	458	230	1307	538	1263	385	805	353	1179	595	461	759	446	130	207	450	459
UMSL002_0473	3	3	0	0	0	0	0	0	2	0	0	0	7	0	0	9	24	8	5	0	8
UMSL002_0474	31	36	13	23	24	43	37	23	43	7	22	21	19	13	27	21	69	37	113	170	151
UMSL002_0475	135	140	101	313	211	121	163	110	233	87	181	78	116	74	81	158	101	37	325	578	521
UMSL002_0476	2	14	4	17	1	11	3	1	10	4	16	3	13	8	6	15	18	0	4	1	4
UMSL002_0477	158	140	157	362	301	157	183	103	266	87	224	125	153	151	125	229	348	191	175	302	186
UMSL002_0478	0	4	0	3	0	2	8	3	3	2	0	5	6	2	2	20	21	0	38	54	83
UMSL002_0479	523	499	408	770	902	381	591	367	631	241	592	249	411	312	303	254	491	326	303	304	408
UMSL002_0480	63	23	14	140	158	64	277	183	237	33	89	43	177	171	142	1787	3464	2933	490	795	559
UMSL002_0481	270	321	188	366	311	155	172	83	141	102	223	87	149	100	89	217	212	125	739	966	972
UMSL002_0482	21	19	24	38	48	16	22	13	25	22	21	28	11	5	8	56	93	65	83	68	73
UMSL002_0483	0	0	0	3	0	0	0	0	0	0	0	0	0	0	0	0	0	0	0	0	0
UMSL002_0484	120	140	109	375	230	170	397	210	407	67	241	76	247	144	151	349	577	252	208	333	291
UMSL002_0485	0	0	0	0	0	0	0	0	0	0	0	0	1	0	0	0	0	0	0	0	0
UMSL002_0486	205	210	184	597	531	269	552	269	465	114	284	133	180	113	136	311	549	275	717	860	867
UMSL002_0487	6	4	1	4	1	4	14	2	3	2	1	1	9	4	1	314	426	127	449	595	551
UMSL002_0488	164	158	117	212	305	126	213	126	210	101	188	91	160	130	98	274	442	333	157	185	202
UMSL002_0489	153	171	134	222	179	105	244	98	211	76	194	95	155	104	102	420	513	208	446	600	731
UMSL002_0490	59	70	96	82	65	41	37	46	59	27	46	34	42	48	38	23	80	72	121	94	112
UMSL002_0491	0	0	0	0	0	0	0	0	0	0	0	0	0	0	0	0	0	0	0	0	0
UMSL002_0492	217	273	239	517	659	243	558	256	608	122	298	103	200	163	125	35	52	15	280	396	335
UMSL002_0493	202	273	213	210	230	116	202	143	196	61	184	91	123	129	90	243	719	569	149	151	197
UMSL002_0494	0	0	0	0	0	0	0	0	0	0	0	0	0	0	0	0	0	0	0	0	0
UMSL002_0495	0	0	0	0	0	0	0	0	0	0	0	0	0	0	0	0	0	0	0	0	0
UMSL002_0496	0	0	0	0	0	0	0	1	0	0	0	0	0	0	0	0	0	0	0	0	0
UMSL002_0497	0	0	0	0	0	0	0	0	0	0	0	0	0	0	0	0	0	0	0	0	0
UMSL002_0498	0	0	0	0	0	0	0	0	0	0	0	0	0	0	0	0	0	0	0	0	0
UMSL002_0499	0	0	0	0	0	0	0	0	0	0	0	0	0	0	0	0	0	0	0	0	0
UMSL002_0500	0	0	0	0	0	0	0	0	0	0	0	0	0	0	0	0	0	0	0	0	0
UMSL002_0501	0	0	0	0	0	0	0	0	0	0	0	0	0	0	0	0	0	0	0	0	0
UMSL002_0502	2406	2421	1892	3445	3244	1524	845	468	948	1075	2924	1265	646	484	426	311	390	320	476	679	645
UMSL002_0503	168	252	226	103	139	47	132	82	150	39	165	75	128	122	84	171	260	213	105	95	113
UMSL002_0504	5	3	4	4	4	1	20	3	0	0	2	0	10	9	4	630	557	186	735	1006	1292
UMSL002_0505	0	1	1	0	0	0	0	1	1	0	0	0	0	1	0	0	0	0	0	0	2
UMSL002_0506	14	0	1	4	8	1	5	11	10	1	5	0	10	10	17	775	1110	724	318	525	442
UMSL002_0507	129	168	101	111	92	91	152	101	124	29	150	77	86	56	68	31	111	61	71	64	68
UMSL002_0508	140	159	101	208	126	126	161	126	200	57	185	84	118	112	91	35	94	65	81	94	75
UMSL002_0509	246	201	191	417	249	176	352	156	264	102	243	105	301	155	152	3814	4172	1325	8359	12450	12449
UMSL002_0510	4343	4366	3035	9915	8655	4686	7433	3862	7299	3954	8948	3818	5993	3322	3000	4192	4153	1792	1732	2914	2857
UMSL002_0511	548	646	501	1210	942	480	992	424	952	417	900	414	789	503	428	1146	1560	833	799	991	1174
UMSL002_0512	229	256	175	486	298	179	277	216	307	112	344	147	239	216	195	251	433	255	551	719	568
UMSL002_0513	0	0	1	0	0	0	0	1	0	0	1	0	0	0	0	3	0	0	0	0	2
UMSL002_0514	6583	5939	4978	12975	14487	4989	12127	4758	10546	5831	11930	5116	10678	5721	5035	9373	5449	3933	3346	6151	6043
UMSL002_0515	631	831	596	937	827	467	266	158	279	269	701	310	162	129	145	73	181	84	193	248	208
UMSL002_0516	137	102	116	185	150	86	173	75	140	75	136	50	84	48	50	107	129	58	71	107	105
UMSL002_0517	0	2	0	0	0	0	0	1	1	0	0	2	0	0	0	2	0	11	1	7	16
UMSL002_0518	4	0	0	3	10	0	5	0	4	0	2	1	0	4	1	2	3	2	17	44	89
UMSL002_0519	4	4	4	3	2	1	5	3	5	1	4	2	10	7	7	318	631	352	240	208	206
UMSL002_0520	74	108	73	217	147	85	211	164	314	68	131	89	125	119	100	953	1388	235	452	572	657
UMSL002_0521	0	0	0	0	0	0	0	0	0	0	0	0	0	0	0	0	0	0	0	0	0
UMSL002_0522	4	0	0	0	0	0	2	0	0	0	9	0	0	1	2	1	2	1	1	1	6
UMSL002_0523	254	242	209	511	473	201	490	306	760	105	398	222	236	310	311	181	264	244	297	319	316
UMSL002_0524	64	93	93	73	56	36	57	38	117	23	74	42	54	34	40	30	29	70	41	33	33
UMSL002_0525	321	351	302	648	587	263	510	292	611	215	534	281	286	286	219	103	164	120	184	239	243
UMSL002_0526	1552	1711	1295	2761	2470	1269	2382	1372	2634	938	2314	1080	1933	1564	1213	2567	3018	2165	1471	2202	2307
UMSL002_0527	8	6	10	0	3	2	12	6	22	0	8	1	25	8	7	192	435	213	786	1079	863
UMSL002_0528	16	8	5	17	14	2	10	5	5	4	12	5	15	11	7	55	95	38	13	19	22
UMSL002_0529	103	159	74	271	168	115	160	115	238	50	215	108	166	176	150	659	2040	775	289	349	284
UMSL002_0530	276	378	310	365	357	190	286	176	324	120	308	130	225	196	170	271	459	433	114	121	178
UMSL002_0531	89	104	80	133	112	83	146	34	95	47	118	27	91	52	58	275	356	110	112	176	112
UMSL002_0532	375	422	343	674	1017	392	590	419	609	242	622	258	213	190	174	67	73	51	128	102	99
UMSL002_0533	912	941	794	1193	1164	617	968	629	1141	382	988	466	459	460	396	308	429	366	301	469	405
UMSL002_0534	160	218	275	404	394	196	341	219	357	137	405	152	213	187	152	300	605	414	621	858	673
UMSL002_0535	43	46	31	110	100	46	110	54	113	20	39	26	58	35	35	154	190	87	155	182	224
UMSL002_0536	188	252	139	160	283	153	262	143	265	64	238	106	120	122	99	130	262	111	103	134	163
UMSL002_0537	113	164	117	220	181	107	108	91	134	47	145	51	75	85	71	158	154	79	77	77	62
UMSL002_0538	333	284	322	613	565	236	491	291	623	146	352	129	289	213	203	428	551	304	804	918	978
UMSL002_0539	60	41	33	93	53	47	91	58	82	32	103	52	93	95	90	647	2140	739	2178	2780	2309
UMSL002_0540	3	1	2	1	6	3	6	0	0	3	2	0	2	1	2	3	29	17	3	6	2
UMSL002_0541	2	2	3	4	2	0	0	0	3	0	10	4	0	0	0	11	7	16	2	7	16
UMSL002_0542	7	12	6	15	16	5	19	14	24	12	10	8	9	12	9	302	371	64	1365	2013	2044
UMSL002_0543	591	558	533	819	782	331	490	384	710	267	625	395	463	355	367	357	655	415	552	683	746
UMSL002_0544	3662	4016	2703	6453	4846	2763	671	321	698	1431	3415	1424	860	599	464	466	447	179	709	844	1082
UMSL002_0545	215	274	218	291	320	149	198	148	224	91	199	115	133	130	112	57	118	76	107	151	126
UMSL002_0546	1310	1392	1002	2862	2307	1274	1004	532	1052	885	1966	940	923	737	594	771	1125	415	340	433	481
UMSL002_0547	68	109	57	225	117	68	173	80	234	95	246	87	153	171	115	173	221	20	98	145	94
UMSL002_0548	63	49	42	98	86	33	106	44	102	38	68	39	66	51	54	147	289	64	350	600	532
UMSL002_0549	5	16	13	12	2	6	15	3	17	2	12	6	12	9	24	75	213	136	330	256	288
UMSL002_0550	0	0	0	0	0	0	0	0	0	0	0	0	0	0	0	0	0	0	0	0	0
UMSL002_0551	0	0	0	0	0	0	0	0	0	0	0	0	0	0	0	0	0	0	0	0	0
UMSL002_0552	0	0	0	0	1	1	1	0	0	0	0	0	0	0	1	0	0	0	3	0	7
UMSL002_0553	0	0	0	0	0	0	0	0	0	0	0	0	0	0	0	0	0	0	0	0	0
UMSL002_0554	65	70	71	111	96	67	123	81	146	42	89	35	59	55	43	51	157	56	60	88	47
UMSL002_0555	114	115	115	152	105	88	174	64	172	48	125	27	119	68	77	74	93	78	64	67	68
UMSL002_0556	58	81	66	101	136	101	116	53	100	31	89	45	49	42	42	33	85	37	50	68	31
UMSL002_0557	396	460	213	1239	830	511	779	488	796	374	868	388	522	504	405	527	667	105	375	539	680
UMSL002_0558	3	8	2	5	5	1	0	1	0	0	2	0	3	1	3	108	155	38	81	161	207
UMSL002_0559	61	141	66	83	79	57	131	60	103	47	60	30	61	60	44	320	458	217	107	160	132
UMSL002_0560	150	173	195	250	214	134	243	148	304	63	177	82	165	129	136	195	341	175	208	320	285
UMSL002_0561	23	28	16	15	8	11	68	27	38	11	13	5	6	10	15	18	23	5	30	51	46
UMSL002_0562	388	411	323	857	854	324	852	647	1117	164	612	254	254	333	295	64	148	141	275	349	325
UMSL002_0563	0	0	0	0	0	0	0	0	0	0	0	0	0	0	0	0	0	0	0	0	0
UMSL002_0564	0	0	0	0	0	0	0	0	0	0	0	0	0	0	0	0	0	0	0	0	0
UMSL002_0565	0	0	0	2	0	0	0	0	0	0	0	0	0	0	0	0	0	0	0	0	0
UMSL002_0566	0	0	0	0	0	0	0	0	0	0	0	0	0	0	0	0	0	0	0	0	0
UMSL002_0567	0	0	0	0	0	0	0	0	0	0	0	0	0	0	0	0	0	0	0	0	0
UMSL002_0568	0	0	0	0	0	0	0	0	0	0	0	0	0	0	0	0	0	0	0	0	0
UMSL003_0001	140	188	107	374	289	150	217	145	244	103	194	103	241	148	101	244	267	73	94	127	138
UMSL003_0002	191	181	141	379	299	128	257	140	318	120	264	118	141	111	77	54	90	37	164	351	320
UMSL003_0003	240	267	150	553	298	244	251	129	283	149	375	180	243	125	123	377	396	127	382	598	633
UMSL003_0004	66	61	30	73	39	39	64	21	65	53	83	56	93	42	34	590	713	304	128	232	182
UMSL003_0005	331	329	321	516	553	235	359	206	360	165	443	169	348	269	196	204	233	194	86	193	148
UMSL003_0006	6	10	7	16	4	16	11	12	20	12	27	4	11	12	7	25	46	0	18	7	16
UMSL003_0007	110	129	81	239	184	108	214	93	247	53	190	75	161	97	115	502	543	120	234	267	421
UMSL003_0008	77	60	53	131	87	46	126	68	141	46	102	57	109	65	39	313	171	81	82	142	154
UMSL003_0009	248	267	214	397	385	197	232	152	241	102	277	147	180	160	149	157	312	204	143	207	114
UMSL003_0010	145	187	138	254	195	138	194	91	196	90	212	80	130	95	78	200	219	80	82	157	155
UMSL003_0011	0	0	0	0	0	0	0	0	0	0	0	0	0	0	0	0	0	0	0	0	0
UMSL003_0012	48	14	31	141	121	40	27	28	85	70	174	77	23	63	54	33	48	16	56	63	75
UMSL003_0013	82	154	64	276	146	88	179	109	227	105	305	127	134	116	75	207	420	75	267	428	444
UMSL003_0014	23	5	14	22	19	12	24	11	26	11	23	11	33	10	11	127	158	40	352	481	424
UMSL003_0015	304	375	210	406	277	185	367	168	272	166	306	126	299	193	133	271	295	151	96	109	167
UMSL003_0016	125	98	108	92	116	48	174	126	211	40	117	37	69	71	74	34	46	26	65	119	93
UMSL003_0017	97	76	84	162	202	107	146	46	67	44	93	51	90	41	50	149	150	122	253	300	277
UMSL003_0018	211	181	149	446	535	218	288	188	224	118	266	114	141	112	76	56	135	219	102	75	66
UMSL003_0019	108	92	85	158	90	83	125	73	152	24	104	57	48	61	48	17	37	32	178	252	137
UMSL003_0020	314	224	289	416	420	178	275	186	366	189	392	178	115	73	77	94	110	98	713	974	882
UMSL003_0021	0	0	0	0	0	0	0	2	0	0	0	0	0	0	0	0	0	0	0	0	0
UMSL003_0022	111	103	106	146	173	70	180	83	210	45	79	49	186	114	107	253	219	137	89	148	173
UMSL003_0023	13	39	7	16	11	8	23	11	29	9	11	2	16	12	13	4	5	1	7	17	4
UMSL003_0024	188	195	101	372	115	97	250	122	242	89	206	112	143	106	91	73	106	6	72	41	81
UMSL003_0025	26	47	37	38	8	21	32	30	63	6	25	15	24	26	25	39	78	25	34	34	28
UMSL003_0026	0	0	0	0	0	0	0	0	0	0	0	0	0	0	0	0	0	0	0	0	0
UMSL003_0027	82	103	77	105	69	34	87	43	83	32	76	28	97	74	43	178	199	66	462	543	588
UMSL003_0028	156	193	132	269	250	146	114	86	118	79	182	63	137	97	75	525	1151	586	403	608	340
UMSL003_0029	0	0	0	4	0	0	0	0	1	0	0	0	0	0	0	2	0	0	0	0	0
UMSL003_0030	511	615	378	997	834	482	1137	709	1223	244	776	330	514	410	336	441	555	285	587	655	682
UMSL003_0031	370	382	362	517	628	246	231	149	249	188	450	217	216	213	164	184	231	262	184	231	270
UMSL003_0032	0	2	1	0	0	0	0	0	0	1	1	0	0	1	2	1	2	0	0	0	0
UMSL003_0033	335	484	199	1146	553	467	401	178	360	298	688	281	358	199	226	328	425	66	239	317	338
UMSL003_0034	44	45	40	81	36	59	31	20	41	13	36	8	72	48	29	762	945	255	1096	1727	1551
UMSL003_0035	39	41	28	65	44	38	72	35	106	20	77	29	48	41	29	33	20	10	47	38	31
UMSL003_0036	2	3	1	5	2	1	2	0	2	1	4	2	1	2	1	0	0	0	2	0	0
UMSL003_0037	197	193	140	294	243	232	260	120	283	134	276	136	336	150	125	1070	1135	442	488	810	1012
UMSL003_0038	520	626	221	730	245	232	726	280	637	277	558	258	1012	452	438	780	444	8	299	675	904
UMSL003_0039	161	171	95	344	169	150	215	134	213	115	324	123	148	127	115	387	725	74	231	424	457
UMSL003_0040	26	34	24	19	53	16	27	10	33	16	20	20	21	6	15	11	5	18	5	9	9
UMSL003_0041	117	134	111	212	236	90	145	107	177	85	135	78	101	100	60	83	80	69	34	76	67
UMSL003_0042	0	3	0	20	0	4	4	5	7	2	3	5	2	1	2	7	11	0	6	8	21
UMSL003_0043	38	28	32	81	61	26	78	33	64	18	38	23	36	32	25	39	77	26	49	66	82
UMSL003_0044	375	431	323	300	358	171	567	359	639	172	482	219	208	211	221	56	66	50	279	359	362
UMSL003_0045	188	178	156	145	207	78	136	109	141	78	275	91	144	161	124	143	199	233	173	107	152
UMSL003_0046	19	16	21	26	26	21	26	19	45	11	21	8	27	11	18	13	33	19	37	55	56
UMSL003_0047	0	0	0	0	0	0	0	0	0	0	0	0	0	0	0	0	0	0	0	0	0
UMSL003_0048	0	1	0	0	0	0	0	0	0	0	0	0	0	0	0	0	0	0	0	0	0
UMSL003_0049	104	110	65	231	201	70	97	48	107	62	157	85	62	85	75	47	50	59	66	54	59
UMSL003_0050	47	42	16	145	107	81	91	47	90	52	118	73	87	48	45	72	35	14	94	174	131
UMSL003_0051	239	248	188	231	320	142	320	140	340	133	379	170	352	250	214	219	242	179	506	638	622
UMSL003_0052	2	4	0	6	0	1	0	2	3	3	7	3	7	2	3	8	21	0	13	18	55
UMSL003_0053	0	0	0	0	0	0	0	0	0	0	1	0	0	0	0	0	0	0	0	0	0
UMSL003_0054	96	122	110	192	128	72	137	86	104	12	108	38	75	80	64	115	315	255	197	183	147
UMSL003_0055	204	213	151	420	372	209	363	201	353	98	298	132	179	161	140	438	731	350	207	306	276
UMSL003_0056	550	607	468	1626	1373	703	2907	1109	2694	562	1090	551	1174	539	535	393	341	98	599	1012	1094
UMSL003_0057	20	33	10	48	13	9	36	34	51	10	46	23	28	13	20	5	15	11	363	442	452
UMSL003_0058	206	280	190	433	375	165	286	140	300	180	442	206	187	148	159	88	187	119	1103	1440	1481
UMSL003_0059	74	85	88	155	127	69	130	61	153	38	134	51	88	40	33	97	93	53	409	685	555
UMSL003_0060	143	114	131	268	273	128	185	118	204	68	264	108	299	223	181	1423	1659	851	523	836	647
UMSL003_0061	265	338	193	488	339	242	363	194	447	129	366	198	231	145	145	208	366	66	309	394	408
UMSL003_0062	1	0	4	0	0	0	0	0	0	0	0	0	3	4	0	3	7	5	16	5	19
UMSL003_0063	19682	22566	13837	21973	19138	12951	19583	8714	16482	20296	44970	21384	13888	6637	5673	10270	10676	3707	8599	13187	13506
UMSL003_0064	304	335	188	431	341	216	268	159	340	164	386	148	235	223	156	216	369	121	162	252	191
UMSL003_0065	0	0	0	0	0	0	0	0	0	0	0	0	0	0	0	0	0	0	0	0	0
UMSL003_0066	130	139	122	275	289	100	214	76	163	85	204	75	143	114	99	177	139	110	109	158	108
UMSL003_0067	14	6	19	23	24	6	26	13	22	2	7	6	20	24	11	230	369	268	166	288	191
UMSL003_0068	97	144	66	363	237	178	277	157	293	111	208	115	134	79	87	259	281	64	213	359	399
UMSL003_0069	2	4	0	1	4	1	3	4	9	0	6	4	7	1	5	92	33	0	3	38	35
UMSL003_0070	4	3	3	18	5	2	4	7	6	3	10	4	4	7	5	10	4	3	13	22	14
UMSL003_0071	336	355	278	658	644	416	499	321	738	211	689	267	402	381	363	424	866	619	193	245	248
UMSL003_0072	0	1	0	0	9	2	5	3	6	0	6	1	2	3	5	1	0	0	2	5	1
UMSL003_0073	50	39	40	45	48	23	132	49	106	42	62	26	163	116	139	60	81	54	98	133	128
UMSL003_0074	0	0	0	0	0	0	0	0	0	0	0	0	0	0	0	0	0	0	0	0	0
UMSL003_0075	62	83	58	168	131	84	102	80	139	26	126	45	68	43	34	17	17	8	57	124	71
UMSL003_0076	221	199	211	272	237	131	252	130	192	118	220	107	167	135	102	328	502	424	654	824	681
UMSL003_0077	47	28	34	80	32	25	13	11	20	21	67	21	7	6	1	47	88	54	16	40	25
UMSL003_0078	0	0	0	0	0	0	0	0	0	0	0	0	0	0	0	0	0	0	0	0	0
UMSL003_0079	114	149	102	377	301	150	384	201	373	89	216	103	300	246	139	194	288	157	97	139	95
UMSL003_0080	0	0	0	0	0	0	1	0	0	1	0	0	0	2	0	0	1	0	3	0	1
UMSL003_0081	12	10	10	20	13	0	2	2	14	4	11	8	5	18	7	3	5	6	6	4	10
UMSL003_0082	228	264	266	132	126	55	120	68	121	135	348	154	115	166	117	134	105	125	88	88	57
UMSL003_0083	156	188	186	306	262	121	179	102	203	88	251	99	140	111	94	91	157	100	95	164	206
UMSL003_0084	583	586	562	719	676	345	429	236	499	275	710	332	257	242	212	136	221	122	153	164	228
UMSL003_0085	978	1327	1086	1873	2233	949	1926	1178	1749	655	1537	905	700	613	437	280	487	471	503	464	486
UMSL003_0086	5	2	8	7	3	2	5	1	12	1	7	1	8	5	5	102	174	131	767	817	817
UMSL003_0087	73	106	94	226	260	95	250	135	258	57	175	80	157	131	110	325	431	509	169	231	234
UMSL003_0088	357	373	242	683	512	321	343	202	389	137	418	199	162	165	134	749	1395	674	980	1414	1195
UMSL003_0089	260	282	180	405	474	204	488	200	514	137	296	146	421	192	169	291	270	127	297	547	497
UMSL003_0090	242	225	233	333	341	182	227	131	241	126	296	147	402	271	267	485	571	349	123	184	192
UMSL003_0091	161	197	185	201	237	81	105	57	151	63	145	75	81	59	50	40	42	51	61	99	91
UMSL003_0092	22	25	19	31	14	15	30	14	11	10	27	18	22	16	12	7	18	12	48	40	43
UMSL003_0093	0	0	0	0	0	0	0	0	0	0	0	0	0	0	0	0	0	0	0	0	0
UMSL003_0094	42	45	35	104	70	50	82	44	54	19	65	32	47	41	41	46	66	26	94	125	103
UMSL003_0095	14	9	0	7	2	2	9	1	6	4	7	3	13	2	7	2	8	0	0	1	1
UMSL003_0096	1	1	0	0	1	1	0	1	0	1	0	0	0	0	1	0	1	0	10	0	0
UMSL003_0097	0	0	0	0	0	0	0	0	0	0	0	0	0	0	0	0	0	0	0	0	0
UMSL003_0098	105	88	63	223	160	101	109	44	70	79	126	70	88	37	62	50	89	32	65	148	103
UMSL003_0099	1	1	1	1	0	0	0	3	0	4	1	3	0	1	0	1	1	0	0	2	0
UMSL003_0100	2	0	0	10	0	0	2	0	1	0	1	0	0	0	0	0	0	1	0	0	0
UMSL003_0101	3	0	2	7	11	4	0	0	0	1	3	0	1	0	1	0	1	1	0	0	5
UMSL003_0102	0	0	0	0	0	0	0	0	0	0	0	0	0	0	0	0	0	0	0	0	0
UMSL003_0103	64	65	47	66	84	27	81	47	114	46	125	49	93	66	50	47	79	53	57	67	45
UMSL003_0104	140	176	147	315	358	138	304	230	358	50	159	51	101	105	86	111	195	144	116	206	219
UMSL003_0105	84	78	62	240	211	122	176	79	179	40	115	42	80	49	30	121	159	51	88	114	87
UMSL003_0106	0	2	0	2	2	0	0	0	0	2	8	0	4	0	1	0	0	0	0	1	1
UMSL003_0107	0	0	0	0	0	0	0	0	0	0	0	0	0	0	0	0	0	0	0	0	0
UMSL003_0108	217	186	136	427	443	163	125	103	191	143	369	197	127	82	62	250	215	302	197	302	294
UMSL003_0109	136	183	135	345	248	190	275	149	309	159	385	199	127	93	128	83	214	61	146	159	141
UMSL003_0110	0	0	0	0	0	0	0	0	0	0	0	0	0	0	0	0	0	0	0	0	0
UMSL003_0111	31	29	15	9	11	8	19	19	33	6	18	10	18	15	9	264	494	86	99	168	101
UMSL003_0112	0	0	0	0	0	0	0	0	0	0	0	0	0	0	0	0	0	0	0	0	0
UMSL003_0113	141	141	124	156	183	85	221	97	193	68	126	71	153	107	86	229	222	102	229	295	169
UMSL003_0114	1522	1768	1445	2504	1882	1041	1891	1140	1967	931	1981	1037	1719	1243	975	1905	2727	1474	1726	2549	2482
UMSL003_0115	104	98	59	273	152	114	224	107	245	99	232	106	224	110	100	735	494	96	186	351	284
UMSL003_0116	203	215	110	324	144	167	412	253	454	61	264	154	198	145	163	42	131	21	401	609	487
UMSL003_0117	86	77	49	82	87	44	84	40	84	26	65	31	52	43	36	147	320	164	266	230	287
UMSL003_0118	10	15	18	37	21	14	22	11	45	8	13	12	18	31	25	195	183	40	296	401	463
UMSL003_0119	5	4	0	3	0	0	3	0	1	0	9	2	3	3	3	4	2	0	4	8	2
UMSL003_0120	797	824	768	1162	1045	429	1049	688	1464	312	760	358	935	800	612	2230	2569	2703	1075	1624	1820
UMSL003_0121	217	208	153	419	338	211	377	147	322	121	296	111	257	144	122	396	367	163	176	233	240
UMSL003_0122	0	0	0	1	0	0	0	0	0	0	2	0	4	0	1	1	7	4	1	7	0
UMSL003_0123	575	632	498	628	622	313	728	474	950	354	771	352	519	474	435	347	517	310	575	750	754
UMSL003_0124	139	154	118	218	230	104	171	103	177	65	220	98	125	98	114	95	132	89	115	106	143
UMSL003_0125	376	425	298	309	367	140	453	197	381	163	370	180	393	316	278	240	162	97	86	180	163
UMSL003_0126	0	0	0	0	0	0	1	0	0	0	0	0	0	0	0	0	1	0	0	0	0
UMSL003_0127	269	313	214	567	440	219	291	223	376	180	525	229	163	181	176	41	112	36	134	207	200
UMSL003_0128	0	3	0	0	0	0	0	0	2	0	2	1	0	0	0	0	0	0	0	0	0
UMSL003_0129	0	0	0	0	0	0	0	0	0	0	0	0	0	0	0	0	0	0	0	0	0
UMSL003_0130	85	85	54	100	132	46	85	77	119	26	83	37	47	44	39	73	165	167	151	172	105
UMSL003_0131	20	23	19	43	29	12	61	36	43	10	32	21	36	31	27	188	373	154	86	100	119
UMSL003_0132	733	824	613	1932	1807	917	1365	810	1474	548	1190	592	965	686	624	1184	1882	637	506	700	770
UMSL003_0133	306	396	145	670	314	339	442	227	560	284	841	394	285	184	208	350	418	46	144	176	221
UMSL003_0134	13	10	15	13	6	5	16	1	21	4	14	5	27	17	6	19	66	28	22	25	6
UMSL003_0135	0	0	0	0	0	0	1	0	0	0	0	0	0	1	0	12	6	0	17	15	39
UMSL003_0136	49	52	50	115	61	70	221	136	257	17	68	25	102	92	86	38	108	23	39	27	42
UMSL003_0137	160	164	141	240	283	150	308	199	338	59	157	64	143	110	108	91	176	169	112	126	107
UMSL003_0138	199	232	208	334	246	145	312	214	454	82	256	88	158	157	126	49	66	51	143	169	100
UMSL003_0139	23	14	7	41	30	20	61	24	44	11	34	11	27	6	8	8	23	1	8	8	14
UMSL003_0140	42	35	31	118	93	47	81	41	60	21	66	9	121	31	36	1231	1186	544	1284	1853	1778
UMSL003_0141	0	0	3	0	0	0	1	0	0	0	4	0	0	0	1	4	0	1	0	8	0
UMSL003_0142	654	653	513	910	999	426	438	252	613	334	827	430	487	362	335	499	716	471	273	291	347
UMSL003_0143	55	76	93	241	266	122	125	94	155	139	308	120	107	66	88	190	284	174	132	148	141
UMSL003_0144	0	0	0	0	0	0	2	0	0	0	2	0	0	0	0	0	0	0	2	0	0
UMSL003_0145	0	1	2	16	2	10	1	0	7	3	7	9	6	2	2	10	5	0	1	3	0
UMSL003_0146	317	337	242	627	478	284	382	258	402	133	479	174	256	206	177	147	390	144	333	431	376
UMSL003_0147	3	11	8	35	19	9	13	6	19	3	6	3	23	8	14	258	282	116	77	102	124
UMSL003_0148	326	355	281	483	561	268	109	54	117	130	283	164	132	76	101	105	155	124	247	232	203
UMSL003_0149	13	3	0	6	2	4	16	3	9	2	3	3	31	14	12	796	1415	577	180	237	220
UMSL003_0150	333	396	307	727	623	377	307	199	371	228	656	332	179	163	136	213	303	152	163	196	260
UMSL003_0151	70	58	67	103	143	77	77	82	105	15	65	34	53	39	27	13	45	27	33	33	23
UMSL003_0152	685	722	821	809	829	446	854	685	920	186	778	320	648	641	565	350	987	1560	456	416	345
UMSL003_0153	81	78	60	188	157	77	115	60	113	72	171	70	72	29	28	55	67	26	79	57	92
UMSL003_0154	994	958	623	2972	2319	1365	2067	901	1818	1032	2233	1007	1352	667	626	1223	1326	493	955	1428	1850
UMSL003_0155	123	188	124	289	272	167	206	105	276	106	182	106	164	93	71	47	110	18	45	88	77
UMSL003_0156	3	6	5	8	13	3	3	4	4	4	13	1	6	5	1	1	6	0	4	7	5
UMSL003_0157	1	0	0	4	0	0	3	0	3	0	0	1	0	3	3	87	171	116	397	416	460
UMSL003_0158	176	193	195	264	209	92	122	64	138	64	144	66	81	90	91	186	170	311	92	46	80
UMSL003_0159	48	34	35	97	64	50	65	47	91	21	63	25	60	53	56	9	46	11	108	103	81
UMSL003_0160	40	60	20	70	38	32	59	26	49	26	57	14	25	10	13	4	17	10	19	25	26
UMSL003_0161	627	781	558	1815	1124	700	1178	658	1299	539	1184	602	948	650	516	3263	3501	1224	7207	11631	12088
UMSL003_0162	128	164	155	184	211	104	241	120	252	86	192	128	148	143	95	166	155	193	148	191	304
UMSL003_0163	108	102	77	208	130	83	165	68	122	85	129	69	100	76	55	345	450	135	144	241	262
UMSL003_0164	250	245	167	494	264	185	340	172	277	148	414	141	358	185	179	436	434	89	220	357	364
UMSL003_0165	8	18	24	101	61	32	65	62	101	6	29	4	35	41	32	26	48	21	32	46	55
UMSL003_0166	422	445	327	638	565	244	608	291	565	222	519	228	407	288	261	293	349	186	257	343	264
UMSL003_0167	311	297	232	478	508	240	518	196	488	201	357	166	373	189	158	337	365	192	250	325	376
UMSL003_0168	5	0	3	4	9	1	4	1	6	2	5	0	9	5	6	350	508	197	106	83	134
UMSL003_0169	130	119	61	176	154	88	42	29	49	84	175	71	130	65	55	127	155	40	180	213	202
UMSL003_0170	1418	1399	1404	2413	2763	1266	1474	738	1182	455	1334	590	868	752	660	618	1249	1867	732	533	362
UMSL003_0171	22	22	14	49	48	28	25	25	31	32	34	11	47	30	35	95	264	127	74	50	91
UMSL003_0172	568	798	658	1177	982	610	267	210	284	390	1028	421	261	234	210	305	773	421	259	257	258
UMSL003_0173	14	10	10	21	24	5	33	8	20	2	16	5	22	16	15	96	169	122	456	569	505
UMSL003_0174	1023	1105	1059	1457	1626	814	1006	703	1028	564	1436	709	559	531	591	328	698	681	776	755	610
UMSL003_0175	119	108	73	403	283	116	206	68	179	100	311	137	94	37	43	63	49	22	35	40	58
UMSL003_0176	0	1	0	0	0	0	1	0	0	0	1	0	0	0	0	0	0	0	0	0	0
UMSL003_0177	0	0	0	0	0	0	0	0	0	0	0	0	0	0	0	0	0	0	0	0	0
UMSL003_0178	3801	3666	3065	3876	4440	1843	7213	4174	8594	2068	4978	2269	4415	3219	3457	1735	1828	1373	1829	1974	2397
UMSL003_0179	234	255	230	507	381	178	265	204	377	151	429	182	153	187	193	121	232	202	206	236	273
UMSL003_0180	538	627	472	938	883	527	408	221	403	338	788	371	527	342	299	497	720	519	874	1169	928
UMSL003_0181	49	59	29	137	61	50	203	115	280	21	91	39	100	63	32	15	40	11	70	77	75
UMSL003_0182	30	22	19	38	14	11	141	43	160	4	15	9	137	105	115	1221	1956	916	192	228	277
UMSL003_0183	886	828	822	1353	1321	682	774	528	1044	359	1191	591	378	490	466	757	1466	1664	3457	3728	3599
UMSL003_0184	881	986	949	1009	1071	573	1242	847	1313	247	908	430	489	445	463	168	288	287	366	505	397
UMSL003_0185	1	0	2	1	3	0	0	0	0	0	0	0	0	0	0	0	0	0	0	0	0
UMSL003_0186	0	1	0	0	0	0	0	0	0	0	0	0	0	0	0	0	0	0	0	0	0
UMSL003_0187	0	0	0	0	0	0	0	0	0	0	0	0	0	0	0	0	0	0	0	0	0
UMSL003_0188	184	258	123	526	121	173	271	153	347	131	290	130	80	57	89	81	91	17	107	253	234
UMSL003_0189	0	4	0	0	0	0	0	0	0	1	3	0	0	0	0	1	0	0	0	0	0
UMSL003_0190	0	2	0	0	1	0	0	0	0	0	0	0	0	0	0	0	0	0	0	0	0
UMSL003_0191	0	0	0	0	0	0	0	0	0	0	0	0	0	0	0	1	0	0	5	0	0
UMSL003_0192	1981	2469	1997	1960	1823	830	1585	1008	1733	750	1914	891	1303	1105	951	785	1416	966	1621	1974	1996
UMSL003_0193	88	123	51	139	121	104	189	95	209	48	142	50	68	58	61	12	66	13	43	82	49
UMSL003_0194	19	30	23	101	19	52	147	77	164	28	67	15	54	36	40	28	40	11	17	40	28
UMSL003_0195	1	0	0	0	0	1	0	1	1	0	2	2	0	1	0	46	71	21	38	47	45
UMSL003_0196	0	1	0	0	0	0	0	0	1	0	0	0	0	0	4	5	10	1	8	13	13
UMSL003_0197	249	307	146	817	432	383	492	291	645	283	703	340	369	308	270	818	1140	450	1162	1528	1857
UMSL003_0198	852	1063	853	1884	1471	803	1387	1021	1497	675	1505	686	1288	1066	770	1723	2975	1685	617	999	837
UMSL003_0199	2	1	0	0	0	0	0	3	0	0	1	6	3	2	3	45	49	8	156	266	268
UMSL003_0200	0	1	0	2	0	0	1	0	0	0	1	2	0	1	0	2	0	1	0	5	1
UMSL003_0201	201	196	141	286	278	126	155	98	198	105	226	111	145	106	66	295	368	175	519	706	732
UMSL003_0202	0	0	0	0	0	0	0	0	0	0	0	0	0	0	0	0	0	0	0	0	0
UMSL003_0203	12	29	5	19	25	7	35	11	26	9	27	13	19	16	3	12	17	2	22	23	22
UMSL003_0204	233	237	181	521	687	263	476	236	456	139	329	170	277	198	140	345	445	393	177	177	164
UMSL003_0205	40	94	41	184	63	82	128	47	94	63	76	70	81	55	74	274	431	79	55	134	96
UMSL003_0206	405	458	297	520	482	276	384	153	345	161	369	149	352	208	209	854	1055	494	1619	2105	2148
UMSL003_0207	98	174	129	211	240	94	118	55	95	41	153	47	52	51	50	41	106	79	211	190	148
UMSL003_0208	26	15	15	54	70	19	51	25	58	13	24	23	17	27	19	11	20	16	18	35	21
UMSL003_0209	19	45	27	104	46	33	72	33	60	18	53	23	38	26	10	11	20	13	17	36	39
UMSL003_0210	253	221	248	429	405	252	242	153	354	135	332	165	184	158	139	523	649	421	114	195	176
UMSL003_0211	1	0	0	3	0	0	0	0	0	0	0	0	0	0	0	4	2	0	0	0	0
UMSL003_0212	12	6	0	9	4	1	5	7	10	0	5	1	20	9	5	773	1268	209	819	1096	1167
UMSL003_0213	0	0	0	0	0	0	0	0	0	0	0	0	0	0	0	0	0	0	0	0	0
UMSL003_0214	0	0	0	0	0	0	0	0	0	0	0	0	0	0	0	0	0	0	0	0	0
UMSL003_0215	0	0	0	0	0	0	0	0	0	0	0	0	0	0	0	0	0	0	0	0	0
UMSL003_0216	478	495	402	1267	985	506	1038	456	834	355	735	335	533	305	255	397	446	285	503	681	715
UMSL003_0217	0	2	0	2	0	0	7	0	2	1	6	6	2	2	6	49	53	0	164	223	226
UMSL003_0218	253	227	183	456	342	181	334	108	304	134	414	146	255	150	137	311	312	103	248	420	359
UMSL003_0219	3	5	0	6	1	1	4	2	7	0	2	1	3	1	2	1	1	2	0	9	0
UMSL003_0220	2	0	10	0	4	3	2	4	3	1	1	0	1	1	2	4	21	3	14	37	10
UMSL003_0221	42	30	23	92	72	33	38	25	70	26	88	46	25	22	35	40	40	33	100	116	86
UMSL003_0222	5	5	5	7	2	1	3	12	12	7	5	2	24	9	17	49	179	49	135	144	251
UMSL003_0223	0	0	0	0	0	1	2	0	0	0	2	0	0	0	0	0	2	0	1	0	4
UMSL003_0224	4	5	0	25	8	8	1	3	10	0	15	2	5	1	1	7	7	1	0	12	5
UMSL003_0225	31	22	26	142	113	43	59	35	90	45	91	55	29	37	34	16	4	2	47	119	119
UMSL003_0226	582	627	499	1837	1570	707	893	587	1041	512	1280	622	619	500	550	688	754	471	1598	2570	3092
UMSL003_0227	569	645	647	1526	1346	675	1085	728	1143	433	1178	520	550	455	405	266	493	424	912	1020	953
UMSL003_0228	1	1	0	0	0	0	0	0	0	0	0	0	0	2	0	16	24	14	76	103	126
UMSL003_0229	1	0	0	3	0	0	8	2	9	3	11	5	10	0	5	12	6	0	1	3	5
UMSL003_0230	0	0	0	0	0	0	2	3	3	0	0	1	0	0	1	2	1	0	0	0	0
UMSL003_0231	208	237	164	364	283	156	266	101	262	129	328	165	192	123	114	186	240	38	491	702	732
UMSL003_0232	12	15	1	30	5	11	19	5	16	12	27	3	8	10	7	14	14	0	49	63	36
UMSL003_0233	0	0	0	0	0	0	0	0	0	0	2	0	0	0	0	3	0	0	0	0	0
UMSL003_0234	22	32	22	27	14	7	9	7	13	4	30	3	1	5	8	0	5	0	7	7	0
UMSL003_0235	3	0	0	9	0	1	0	1	3	1	0	2	1	3	1	5	0	0	2	0	2
UMSL003_0236	0	0	0	0	0	0	0	0	0	0	0	0	0	0	0	0	0	0	0	0	0
UMSL003_0237	13	32	15	15	7	7	13	14	24	5	18	8	8	8	8	0	7	2	8	8	9
UMSL003_0238	13	29	19	18	19	14	10	8	12	3	28	6	10	14	13	11	12	3	9	8	0
UMSL003_0239	0	0	0	0	0	0	0	0	1	0	0	0	0	0	0	0	0	0	0	0	0
UMSL003_0240	246	235	187	326	295	134	286	119	187	76	181	92	253	155	96	524	846	527	167	223	194
UMSL003_0241	149	100	111	217	155	65	123	82	165	20	91	32	104	71	68	101	126	121	61	93	48
UMSL003_0242	270	290	107	576	229	224	627	242	638	191	408	182	514	306	261	749	690	127	152	289	386
UMSL003_0243	91	77	73	328	229	150	335	207	434	87	179	66	77	33	29	58	80	11	68	121	125
UMSL003_0244	0	0	0	0	0	0	0	0	0	0	0	0	0	0	0	0	0	0	0	0	0
UMSL003_0245	43	31	25	226	267	55	60	49	135	40	111	71	55	110	86	127	73	62	76	86	83
UMSL003_0246	2	1	0	1	0	0	9	1	7	0	9	2	1	2	1	4	1	0	2	8	2
UMSL003_0247	0	0	0	0	0	0	0	0	0	0	0	0	0	0	0	0	0	0	0	0	0
UMSL003_0248	4	1	0	12	0	3	0	3	0	0	8	0	4	0	1	14	5	4	3	6	7
UMSL003_0249	15	12	2	52	4	12	15	11	35	8	43	19	16	4	9	10	6	0	0	0	1
UMSL003_0250	69	77	42	180	91	58	115	64	114	58	168	42	99	44	28	59	59	3	28	68	53
UMSL003_0251	37	28	18	62	37	36	70	37	127	26	43	35	82	48	52	90	81	36	22	60	60
UMSL003_0252	0	0	0	0	0	0	0	0	0	0	0	0	0	0	0	0	0	0	0	0	0
UMSL003_0253	60	59	58	49	49	38	58	42	44	21	74	23	78	105	64	593	1290	1232	458	467	544
UMSL003_0254	240	273	207	452	415	196	182	132	208	138	259	137	218	125	93	290	428	138	112	158	139
UMSL003_0255	1	4	2	1	6	1	8	1	3	0	2	1	10	8	1	2	31	3	13	3	3
UMSL003_0256	13	6	5	6	6	3	9	7	2	6	5	3	3	9	1	17	30	9	13	2	4
UMSL003_0257	11	16	7	13	17	13	18	6	28	0	11	5	25	10	12	309	504	348	240	311	354
UMSL003_0258	221	240	132	277	208	143	334	140	336	179	317	129	408	201	193	363	194	28	216	313	349
UMSL003_0259	132	131	104	152	246	80	73	50	79	50	97	58	87	52	36	161	190	304	1232	1364	1221
UMSL003_0260	38	35	32	44	55	18	71	30	84	28	36	24	61	22	34	33	49	19	46	33	34
UMSL003_0261	14	15	0	28	32	10	41	15	19	3	25	10	9	6	2	17	17	3	2	14	2
UMSL003_0262	41	52	39	76	78	34	63	22	54	27	33	12	24	13	19	28	27	14	44	57	65
UMSL003_0263	16	14	17	29	11	14	20	13	20	10	35	16	17	14	7	24	32	1	14	23	27
UMSL003_0264	270	315	191	529	406	213	389	190	316	145	423	161	329	202	136	331	476	151	272	391	344
UMSL003_0265	0	0	0	0	0	0	0	0	0	0	0	0	0	0	0	0	0	0	0	0	0
UMSL003_0266	2	3	2	6	1	2	12	4	9	0	7	2	2	3	2	24	12	0	9	30	48
UMSL003_0267	50	35	13	69	37	24	64	35	79	21	56	18	48	30	22	379	544	224	208	347	321
UMSL003_0268	6396	6194	5293	13071	13596	5870	12922	5419	10886	5074	9923	4563	9832	4750	4099	7579	5644	3440	2415	4154	4235
UMSL003_0269	575	639	333	588	397	264	523	260	518	226	499	264	308	172	187	165	197	28	117	243	213
UMSL003_0270	551	655	561	746	796	367	624	390	710	267	628	332	483	365	309	429	657	431	808	1004	845
UMSL003_0271	19	26	4	113	33	48	86	31	96	33	67	39	38	17	21	41	69	4	16	35	26
UMSL003_0272	619	691	402	1693	1540	1127	1452	979	1504	505	1362	572	680	618	502	361	669	345	724	825	798
UMSL003_0273	234	283	212	354	395	187	334	238	394	109	245	119	227	195	132	194	305	137	137	163	172
UMSL003_0274	337	485	243	786	471	350	673	390	669	282	676	321	600	368	288	1133	1322	238	322	566	565
UMSL003_0275	4	13	5	22	4	12	21	11	9	9	26	15	25	17	22	127	210	7	13	32	20
UMSL003_0276	842	887	800	387	320	166	775	401	746	315	683	307	1011	892	672	354	386	344	219	365	284
UMSL003_0277	382	450	289	1007	689	420	795	400	869	341	694	391	516	322	234	648	753	177	529	858	819
UMSL003_0278	61	79	60	131	116	67	99	36	121	63	118	49	78	44	33	102	205	69	130	185	198
UMSL003_0279	4132	3830	3417	2558	2801	1128	6031	2423	6120	2289	4368	2027	7608	3985	3390	2696	1862	1127	1470	2537	2946
UMSL003_0280	103	132	124	246	171	106	166	90	168	37	149	74	91	83	77	91	211	89	94	149	108
UMSL003_0281	2	0	0	0	0	3	3	4	0	1	1	1	0	3	2	26	58	37	97	184	123
UMSL003_0282	3	10	2	17	2	7	13	1	15	4	12	3	5	1	3	8	11	1	3	2	2
UMSL003_0283	2	0	1	8	3	1	3	2	8	0	0	7	2	3	1	114	166	61	585	661	865
UMSL003_0284	87	79	67	110	116	76	101	54	113	50	107	36	70	42	26	31	39	25	41	41	62
UMSL003_0285	0	0	0	0	2	2	0	0	0	0	0	0	0	0	0	0	0	0	0	0	0
UMSL003_0286	3	3	0	3	1	0	0	1	3	0	6	1	1	1	1	11	15	5	5	4	0
UMSL003_0287	370	495	374	279	208	172	293	175	327	196	472	226	305	202	202	100	258	86	454	556	513
UMSL003_0288	445	485	388	937	732	377	632	360	687	245	720	315	363	279	259	345	365	244	288	415	503
UMSL003_0289	143	176	127	221	211	149	115	71	174	58	187	87	53	51	48	33	97	45	511	761	605
UMSL003_0290	472	516	361	1070	1002	433	1268	668	1408	446	1069	495	793	431	423	364	350	126	438	542	551
UMSL003_0291	4921	4694	3503	9624	8946	4497	9542	3639	8341	3969	7709	3722	7393	3200	2979	6108	4681	2054	2117	2907	2978
UMSL003_0292	17	15	1	52	6	28	28	19	28	17	24	15	17	12	4	25	48	0	17	33	52
UMSL003_0293	69	51	39	118	59	72	96	61	131	35	73	37	85	46	34	232	361	72	124	134	142
UMSL003_0294	15	20	14	27	16	12	22	10	21	11	34	11	17	11	19	45	44	18	9	11	13
UMSL003_0295	26	19	14	30	28	17	49	19	42	19	40	18	55	42	18	46	52	8	23	70	21
UMSL003_0296	56	80	77	150	112	79	131	114	153	58	136	53	154	148	92	473	1065	762	194	194	172
UMSL003_0297	0	1	4	5	0	0	0	0	3	1	0	0	3	0	0	2	1	1	2	0	3
UMSL003_0298	1576	1427	943	2143	1608	697	3385	2254	4765	994	2993	1565	1667	1909	1765	933	734	454	1825	2591	2603
UMSL003_0299	21	14	1	13	3	11	23	4	30	11	25	2	11	2	8	9	18	0	8	22	10
UMSL003_0300	211	199	124	386	213	151	244	136	284	134	265	106	299	150	109	561	588	113	410	668	645
UMSL003_0301	201	244	195	353	393	135	362	228	439	131	281	105	214	177	174	216	316	134	214	330	372
UMSL003_0302	127	164	80	309	103	157	149	108	143	100	215	98	127	63	80	143	241	36	60	143	148
UMSL003_0303	32	31	9	34	24	16	14	3	38	7	36	5	29	23	13	1218	1390	177	445	731	744
UMSL003_0304	14	10	2	41	1	15	17	8	20	14	39	14	41	10	16	51	64	2	5	16	28
UMSL003_0305	42	54	30	88	43	29	66	37	67	27	57	26	34	38	40	38	59	24	58	62	48
UMSL003_0306	351	379	289	816	703	332	593	251	652	359	757	372	564	299	285	539	403	83	299	354	483
UMSL003_0307	394	491	282	863	574	402	404	308	460	264	772	361	302	251	221	402	789	332	515	738	716
UMSL003_0308	304	424	365	539	537	265	332	226	278	166	489	229	238	238	189	265	732	678	1072	1169	892
UMSL003_0309	0	0	0	0	0	0	0	1	0	2	0	0	0	0	0	0	0	0	0	0	0
UMSL003_0310	128	186	74	156	123	68	135	72	158	78	181	56	218	80	87	207	183	48	28	84	124
UMSL003_0311	107	196	49	594	156	246	387	188	447	184	444	183	261	141	159	543	653	24	185	572	584
UMSL003_0312	118	121	84	163	111	73	196	99	153	59	181	90	142	95	99	310	465	108	455	757	710
UMSL003_0313	0	0	0	0	0	0	0	0	0	0	0	0	0	0	0	0	0	0	0	0	0
UMSL003_0314	96	103	52	122	112	71	105	33	96	56	53	44	109	63	42	250	245	106	260	446	369
UMSL003_0315	0	0	0	0	0	0	0	0	0	0	0	0	0	0	0	0	0	0	6	12	0
UMSL003_0316	44	14	11	6	0	5	36	13	44	4	10	5	90	83	65	3307	4043	2500	3897	5673	6525
UMSL003_0317	232	229	178	515	356	171	410	227	425	142	350	143	233	154	147	284	372	146	391	565	575
UMSL003_0318	21	33	13	32	10	22	46	13	49	18	48	7	35	9	31	60	69	9	12	22	27
UMSL003_0319	0	0	0	2	0	0	0	0	1	0	0	2	0	0	2	0	1	0	1	3	13
UMSL003_0320	384	405	332	603	626	312	536	235	539	239	468	210	423	266	225	908	864	688	597	1183	987
UMSL003_0321	475	529	378	1085	953	533	591	317	563	303	742	376	341	307	221	420	675	328	846	1187	1019
UMSL003_0322	187	221	147	536	465	256	491	269	549	125	265	167	226	168	142	157	252	86	122	109	200
UMSL003_0323	26	49	18	99	7	41	161	51	104	23	71	32	172	78	87	225	259	2	45	63	106
UMSL003_0324	19	17	7	20	10	10	27	12	25	7	29	6	28	17	14	13	28	6	8	12	19
UMSL003_0325	60	31	38	145	86	51	84	52	109	35	92	14	108	56	33	251	358	136	180	290	294
UMSL003_0326	1471	1787	1153	968	543	356	1568	934	2029	1030	2416	1143	2995	2211	1942	3320	3774	699	2329	3413	3479
UMSL003_0327	85	80	52	156	226	110	133	69	159	84	177	83	117	81	94	580	813	306	194	269	236
UMSL003_0328	179	228	187	324	317	152	333	160	278	138	273	122	181	121	79	271	496	268	441	613	554
UMSL003_0329	948	1107	854	1727	1605	770	1408	800	1385	636	1572	643	925	637	596	747	1065	605	1832	2416	2323
UMSL003_0330	206	234	177	240	206	122	184	96	209	84	226	99	114	100	68	170	223	136	332	394	363
UMSL003_0331	61	106	53	90	69	22	108	44	93	20	51	30	126	49	41	177	184	65	209	369	324
UMSL003_0332	0	0	1	0	0	0	5	0	2	0	0	0	1	0	4	132	169	75	111	130	160
UMSL003_0333	706	812	711	1359	1640	764	996	609	1052	473	1103	465	462	375	352	326	573	348	1378	1769	1794
UMSL003_0334	0	0	0	6	0	0	0	0	0	0	0	0	0	0	0	0	0	0	0	0	0
UMSL003_0335	11	37	4	51	30	20	72	43	62	15	47	25	39	12	16	16	22	0	21	30	27
UMSL003_0336	0	0	0	0	0	0	0	0	3	0	0	0	0	0	0	0	0	0	0	0	0
UMSL003_0337	663	829	493	1643	958	754	951	549	1017	579	1279	537	696	406	458	391	600	121	591	994	906
UMSL003_0338	95	83	61	113	116	48	108	41	93	23	121	42	145	123	88	2165	2604	880	4725	7976	7421
UMSL003_0339	575	619	522	1442	1224	611	1301	500	1301	431	982	403	1172	550	540	1959	1488	768	364	591	617
UMSL003_0340	3	11	6	28	4	20	13	11	24	13	38	7	9	5	12	17	37	2	21	24	20
UMSL003_0341	100	92	51	327	133	75	157	81	264	91	246	102	126	84	78	145	82	26	168	228	254
UMSL003_0342	0	0	0	0	0	0	0	0	0	0	0	0	0	0	0	0	0	0	0	0	0
UMSL003_0343	267	223	209	496	439	202	377	156	405	190	361	159	238	162	121	185	108	57	151	217	207
UMSL003_0344	0	0	5	0	0	0	0	0	0	0	0	0	0	0	0	1	0	0	2	0	0
UMSL003_0345	0	0	0	0	0	0	0	0	0	0	0	0	0	0	0	0	0	0	0	0	0
UMSL003_0346	29	17	11	35	27	15	20	17	25	14	15	10	25	15	7	68	137	24	166	135	170
UMSL003_0347	7	1	0	7	8	6	12	7	3	11	7	4	10	1	2	10	8	0	0	6	16
UMSL003_0348	34	25	12	30	21	13	52	19	39	21	38	7	37	15	6	30	29	1	39	34	39
UMSL003_0349	510	532	427	665	612	328	791	392	750	338	709	311	980	610	500	920	1334	709	295	444	430
UMSL003_0350	271	355	248	615	462	263	466	232	493	200	496	241	285	203	190	312	500	222	580	775	652
UMSL003_0351	13	19	9	1	25	4	17	6	11	2	9	6	10	10	8	356	662	169	535	677	650
UMSL003_0352	296	359	362	589	604	299	353	203	439	196	468	219	202	245	154	235	488	197	185	128	204
UMSL003_0353	0	0	0	0	0	0	0	1	0	0	0	0	0	0	0	0	0	0	0	0	0
UMSL003_0354	49	60	24	114	48	41	93	52	91	35	100	39	85	40	61	101	107	19	64	80	119
UMSL003_0355	101	72	59	91	69	59	101	68	146	33	146	42	53	32	48	141	418	103	228	249	221
UMSL003_0356	9	2	5	31	6	15	15	6	15	11	27	6	17	8	17	21	42	12	1	8	7
UMSL003_0357	1	0	0	2	0	2	2	0	0	2	0	0	0	0	0	1	5	1	0	0	0
UMSL003_0358	22	24	8	2	18	15	10	2	20	5	6	7	14	6	11	10	19	1	13	15	19
UMSL003_0359	158	164	124	194	156	117	197	83	217	99	190	66	216	106	93	119	125	48	67	121	101
UMSL003_0360	4	4	4	9	3	7	13	3	11	0	6	1	6	6	5	53	91	34	41	43	22
UMSL003_0361	68	78	53	88	92	45	99	44	51	27	36	26	65	30	29	55	123	70	46	45	25
UMSL003_0362	12	5	7	8	19	7	29	18	18	2	19	6	33	20	21	454	916	245	356	473	450
UMSL003_0363	221	218	141	412	321	157	525	220	514	181	299	156	581	315	212	402	491	135	252	401	424
UMSL003_0364	211	172	157	398	355	164	339	128	242	119	311	125	228	119	129	394	559	221	366	597	470
UMSL003_0365	546	460	463	1157	1123	484	1112	519	1052	431	807	352	694	357	257	584	631	366	838	1307	1249
UMSL003_0366	109	119	74	388	161	127	138	93	158	89	170	68	102	62	56	107	135	16	55	138	178
UMSL003_0367	186	259	116	319	257	126	212	101	203	136	265	139	142	130	87	215	497	121	203	252	252
UMSL003_0368	578	724	398	686	340	270	757	331	796	347	937	389	653	358	282	738	936	175	622	1010	1046
UMSL003_0369	2099	2542	1609	2655	1849	1316	2297	1357	2143	1330	2875	1316	1745	1149	1049	982	1527	401	1230	1692	1803
UMSL003_0370	146	133	123	295	258	132	283	128	281	89	128	86	168	88	92	243	325	125	130	170	169
UMSL003_0371	0	0	0	1	0	1	4	0	1	0	0	10	5	2	0	64	58	5	4	28	2
UMSL003_0372	1	0	0	1	1	1	0	1	0	0	0	1	1	0	0	18	31	0	11	11	2
UMSL003_0373	14	28	5	38	13	22	22	13	24	9	21	14	21	12	9	19	7	1	14	28	17
UMSL003_0374	132	161	110	108	109	57	148	53	95	36	140	53	102	61	59	66	68	80	48	49	70
UMSL003_0375	115	194	49	210	70	87	190	96	252	145	339	168	66	41	48	150	141	4	43	71	118
UMSL003_0376	5	11	4	6	16	0	6	2	14	4	9	3	3	3	0	2	0	4	0	1	2
UMSL003_0377	1	2	0	12	2	0	5	2	0	0	4	2	0	1	2	0	1	0	0	3	3
UMSL003_0378	318	383	340	619	549	309	269	120	246	189	453	203	151	146	114	38	100	35	207	225	203
UMSL003_0379	695	755	521	1022	926	443	581	353	588	368	831	404	461	405	284	691	994	485	843	1061	1116
UMSL003_0380	76	119	65	223	91	102	154	82	160	56	194	56	78	107	76	90	212	48	47	36	53
UMSL003_0381	196	300	197	506	524	287	372	216	327	149	390	181	230	164	154	304	716	326	173	216	233
UMSL003_0382	28	40	19	18	21	19	27	20	28	12	15	9	48	38	24	567	668	312	2216	3308	2967
UMSL003_0383	1035	1112	1091	1861	2219	769	1039	603	1249	657	1732	773	659	617	526	478	675	675	837	1097	1148
UMSL003_0384	272	301	291	342	243	108	244	184	247	202	460	257	263	248	194	86	224	82	218	237	235
UMSL003_0385	50	66	13	74	54	17	76	56	110	46	64	31	81	48	75	42	49	18	37	43	56
UMSL003_0386	175	199	154	149	176	82	159	59	123	81	175	86	152	151	116	172	273	114	243	310	283
UMSL003_0387	45	88	53	201	156	157	325	170	357	65	224	97	149	157	111	187	611	131	157	192	193
UMSL003_0388	258	330	282	594	622	302	387	280	441	206	424	163	175	184	166	279	571	380	507	682	560
UMSL003_0389	219	247	167	463	384	226	433	213	484	137	325	173	409	196	186	1086	818	444	472	709	755
UMSL003_0390	70	97	75	235	132	97	100	42	88	71	139	69	73	50	35	269	403	147	1083	1307	1226
UMSL003_0391	201	284	232	373	296	222	349	196	383	132	450	169	328	240	225	481	951	330	571	717	714
UMSL003_0392	98	117	73	140	139	76	348	118	242	53	119	47	162	69	60	361	378	130	315	436	415
UMSL003_0393	47	70	29	87	51	38	59	41	59	28	88	59	77	52	58	90	119	16	27	37	54
UMSL003_0394	117	106	114	253	275	95	191	104	199	65	164	62	121	119	84	328	420	222	348	500	477
UMSL003_0395	2	0	5	8	2	1	1	1	0	0	0	0	0	0	0	5	3	5	0	3	12
UMSL003_0396	0	0	0	0	0	0	0	0	0	0	0	0	0	0	0	0	0	0	0	0	0
UMSL003_0397	324	446	286	952	815	479	1141	732	1460	293	625	307	362	307	308	159	223	60	493	712	735
UMSL003_0398	57	50	40	99	38	34	116	63	133	27	47	24	59	29	36	7	33	9	23	15	25
UMSL003_0399	140	157	109	139	101	42	106	74	91	36	96	25	73	36	47	142	179	137	95	184	117
UMSL003_0400	0	0	0	0	0	0	0	0	0	0	0	0	0	0	0	0	0	0	0	0	0
UMSL003_0401	0	0	0	0	0	0	0	0	0	0	0	0	0	0	0	0	3	0	0	0	0
UMSL003_0402	0	1	0	0	0	0	0	0	2	1	0	0	0	0	0	0	0	7	2	0	0
UMSL003_0403	313	398	199	673	560	331	355	146	290	276	603	270	243	142	157	396	450	142	443	680	669
UMSL003_0404	488	635	464	1038	835	429	886	557	832	281	674	270	605	463	395	498	1269	558	632	780	758
UMSL003_0405	20	10	5	5	16	8	13	8	9	0	3	2	9	7	2	1	8	0	5	5	0
UMSL003_0406	63	88	103	153	102	59	301	193	301	32	124	45	365	261	212	300	493	300	227	308	308
UMSL003_0407	4	2	1	0	4	2	13	4	6	0	2	1	6	7	11	116	140	51	133	212	212
UMSL003_0408	0	0	0	1	0	2	0	0	0	0	0	0	0	0	0	1	2	0	0	0	1
UMSL003_0409	171	157	68	358	245	178	319	162	288	120	265	93	393	163	156	1475	1075	250	752	1651	1475
UMSL003_0410	0	0	0	0	0	0	0	0	0	0	0	0	0	0	0	0	0	0	0	0	0
UMSL003_0411	237	292	167	292	247	200	193	143	242	105	275	113	129	119	112	390	742	385	193	253	235
UMSL003_0412	10	15	21	22	16	18	22	11	12	4	27	10	25	12	12	17	21	9	2	8	4
UMSL003_0413	335	294	233	564	586	243	215	126	201	175	357	162	197	129	98	179	185	98	129	162	148
UMSL003_0414	75	85	44	174	115	84	113	60	173	53	154	63	137	79	94	338	320	82	103	171	168
UMSL003_0415	1	0	0	0	0	0	0	0	0	0	0	0	0	0	0	0	0	0	0	0	0
UMSL003_0416	385	350	303	639	591	257	413	217	397	141	342	179	212	212	181	111	217	207	134	143	217
UMSL003_0417	0	0	0	0	0	0	0	0	0	0	0	0	0	0	0	0	0	0	0	0	0
UMSL003_0418	1	0	0	6	5	1	4	1	9	5	0	6	2	4	4	6	6	0	1	0	2
UMSL003_0419	4	7	7	28	19	15	38	17	36	9	9	10	13	7	12	2	2	0	11	4	0
UMSL003_0420	1	0	0	11	3	2	0	1	6	4	0	4	0	0	0	0	0	0	0	5	2
UMSL003_0421	0	0	0	0	0	0	0	0	0	0	0	0	0	0	0	0	0	0	0	0	0
UMSL003_0422	0	0	0	0	0	0	0	0	0	0	0	0	0	0	0	0	0	0	0	0	0
UMSL003_0423	3703	3506	3046	4972	4281	2193	5014	2690	5230	2769	6440	3106	1791	1258	993	355	410	246	282	401	454
UMSL003_0424	131	185	153	50	68	35	87	36	72	42	76	30	151	104	94	127	169	111	193	203	242
UMSL003_0425	0	1	0	43	0	5	12	15	21	9	40	18	15	3	14	48	65	0	3	64	45
UMSL003_0426	0	0	0	0	0	0	0	0	0	0	0	0	0	0	0	2	2	0	3	0	2
UMSL003_0427	7	11	4	4	4	2	6	5	7	0	4	0	3	5	16	20	11	4	6	13	19
UMSL003_0428	456	477	333	552	486	267	497	304	623	193	496	242	318	249	210	627	963	345	1324	1831	1819
UMSL003_0429	64	50	45	138	106	62	38	23	46	27	61	41	30	23	30	36	86	65	129	170	154
UMSL003_0430	4	8	1	9	10	5	16	6	8	10	14	7	27	10	9	335	391	86	83	151	192
UMSL003_0431	218	301	203	238	286	116	365	256	439	84	166	123	146	102	89	61	109	54	97	158	98
UMSL003_0432	26	23	21	44	18	14	22	22	31	9	23	7	13	9	16	11	24	26	11	3	20
UMSL003_0433	0	0	0	0	0	0	0	0	0	0	0	0	0	0	0	0	0	0	0	0	0
UMSL003_0434	671	668	659	936	991	530	647	361	609	216	603	233	363	324	254	476	741	562	451	702	712
UMSL003_0435	0	0	2	3	0	11	0	0	3	1	5	1	6	0	1	2	12	4	0	5	7
UMSL003_0436	43	40	42	92	69	38	89	32	80	36	107	32	75	59	46	78	196	36	67	58	50
UMSL003_0437	203	245	186	443	417	206	430	188	403	165	338	164	234	163	122	214	242	115	189	318	303
UMSL003_0438	37	43	24	43	68	34	60	36	62	11	66	25	40	31	26	56	74	44	203	219	248
UMSL003_0439	3	3	1	4	3	8	14	3	6	0	12	0	2	11	7	80	187	75	69	107	81
UMSL003_0440	65	89	66	66	66	47	62	34	100	39	63	42	82	38	37	64	92	72	58	136	89
UMSL003_0441	1285	1453	1122	2714	2268	1203	2312	1597	2691	789	1749	761	1185	975	807	490	789	519	509	767	678
UMSL003_0442	0	0	0	0	0	0	0	0	0	0	0	0	0	0	0	0	0	0	0	0	0
UMSL003_0443	0	1	0	0	0	0	0	0	0	0	0	0	0	0	0	0	0	1	0	1	2
UMSL003_0444	0	0	0	0	0	0	0	0	0	0	0	0	0	0	0	0	0	0	0	0	0
UMSL003_0445	11	13	5	18	6	7	18	14	25	1	8	6	14	13	10	4	17	16	5	2	13
UMSL003_0446	0	0	0	0	0	0	0	0	0	0	0	1	0	0	0	0	0	1	0	0	0
UMSL003_0447	24	20	7	113	19	75	109	43	72	56	99	41	33	28	33	41	114	0	297	546	719
UMSL003_0448	0	0	0	0	0	0	0	0	0	0	0	0	0	0	0	0	0	0	0	0	0
UMSL003_0449	0	0	0	0	0	0	0	0	0	0	0	0	0	0	0	0	0	0	0	0	0
UMSL003_0450	0	1	0	0	0	1	0	0	0	0	0	0	0	0	0	0	0	0	0	0	0
UMSL003_0451	0	0	0	0	0	0	0	0	0	0	0	0	0	0	0	0	0	0	0	0	0
UMSL003_0452	136	104	57	146	117	61	106	79	127	34	96	51	65	55	58	102	248	73	130	167	138
UMSL003_0453	74	104	74	132	117	49	103	49	128	49	187	54	88	75	60	51	50	36	36	37	91
UMSL003_0454	0	0	0	3	2	0	0	1	0	0	2	0	0	0	0	0	0	0	0	0	0
UMSL003_0455	37	30	29	106	58	30	54	33	70	17	25	16	39	24	40	14	8	9	23	27	35
UMSL003_0456	2194	2938	1839	3972	3566	2116	1744	1029	1849	1292	3297	1483	867	706	542	421	705	275	2428	3418	3151
UMSL003_0457	1123	1158	1014	1062	1244	510	2339	1121	2532	735	1675	763	2533	1503	1369	2186	1744	1720	1213	1762	1874
UMSL003_0458	450	491	360	409	400	223	193	134	180	240	510	279	268	205	165	240	310	283	292	329	355
UMSL003_0459	71	81	41	193	92	78	140	86	136	43	77	48	95	82	53	134	225	67	79	90	64
UMSL003_0460	233	187	187	307	241	124	332	205	402	39	195	63	189	158	141	107	189	187	108	136	161
UMSL003_0461	0	0	1	0	0	1	3	2	0	0	0	2	0	1	1	0	0	0	0	0	0
UMSL003_0462	171	229	121	231	169	102	135	69	92	61	142	84	100	83	71	120	277	158	111	162	116
UMSL003_0463	941	1266	571	1926	1081	963	1076	574	1033	875	2011	840	992	523	564	623	915	138	337	541	579
UMSL003_0464	768	838	478	517	362	266	507	308	590	60	197	89	261	175	155	67	96	31	79	122	91
UMSL003_0465	51	39	27	48	50	21	38	11	35	12	26	12	32	24	26	174	353	77	83	114	100
UMSL003_0466	0	0	0	0	0	0	0	0	0	0	0	0	0	0	0	0	0	0	0	0	0
UMSL003_0467	23	25	46	28	20	9	45	21	42	8	40	11	32	36	20	88	91	90	10	4	27
UMSL003_0468	0	0	0	0	0	0	0	0	0	0	0	0	0	0	0	0	0	0	0	0	0
UMSL003_0469	1015	1116	1084	2502	2833	1196	2003	1024	2132	833	1957	923	1622	1139	942	2131	3102	2590	741	866	993
UMSL003_0470	202	217	144	682	503	270	331	220	435	203	462	198	299	213	182	384	317	117	420	536	526
UMSL003_0471	313	331	209	577	271	206	365	234	518	201	456	178	279	238	197	638	796	136	455	624	704
UMSL003_0472	1	0	0	0	0	0	0	0	0	0	0	0	0	0	0	0	0	0	0	0	0
UMSL003_0473	85	105	57	143	178	54	150	88	146	61	138	52	88	71	53	75	98	57	97	132	135
UMSL003_0474	12	9	2	33	10	10	16	12	29	3	10	2	28	14	15	363	266	81	133	239	251
UMSL003_0475	10	5	3	4	5	2	4	4	12	0	0	0	32	9	11	483	1043	387	132	115	171
UMSL003_0476	721	661	470	1742	1463	735	1214	676	1363	590	1204	634	838	620	524	1164	1292	614	812	913	977
UMSL003_0477	1178	1333	736	3176	1747	1452	1337	757	1345	807	1846	823	901	532	472	861	1287	279	670	1087	1180
UMSL003_0478	209	230	158	390	421	196	217	125	201	91	310	155	139	98	107	139	268	225	107	148	130
UMSL003_0479	0	0	0	0	0	0	0	0	0	0	0	0	0	0	0	0	0	0	0	0	0
UMSL003_0480	23	32	2	27	6	11	68	21	65	28	76	22	36	32	24	31	32	5	19	25	46
UMSL003_0481	4	8	2	5	4	0	1	6	1	1	7	2	15	8	6	244	307	120	559	858	715
UMSL003_0482	1	12	1	4	0	6	11	2	3	0	6	0	4	1	0	4	11	8	0	25	5
UMSL003_0483	911	1060	895	1680	2363	1006	1596	939	1768	635	1583	735	1011	800	753	1225	1513	1283	1700	2674	2452
UMSL003_0484	35	33	34	56	36	27	66	28	81	10	32	26	58	36	39	160	262	147	161	193	165
UMSL003_0485	0	0	0	10	7	0	15	0	0	0	8	1	1	8	0	1	4	0	1	0	0
UMSL003_0486	73	71	71	237	248	107	264	147	244	52	133	67	112	78	83	68	64	78	73	71	90
UMSL003_0487	143	131	109	289	288	152	207	130	281	96	208	88	156	141	91	190	258	75	81	180	166
UMSL003_0488	75	134	70	197	206	104	173	80	121	65	121	45	93	56	63	96	136	44	80	80	121
UMSL003_0489	66	45	49	147	100	79	117	69	89	51	113	42	95	41	54	174	144	78	66	135	130
UMSL003_0490	0	0	0	0	0	0	0	0	0	1	0	0	0	0	0	0	0	0	0	0	1
UMSL003_0491	7	4	7	0	2	0	7	6	5	0	0	2	6	9	15	509	716	359	320	380	365
UMSL003_0492	0	0	0	0	0	0	0	0	0	0	0	0	0	0	0	0	0	0	0	0	1
UMSL003_0493	0	0	0	0	0	0	0	0	0	0	0	0	0	0	0	0	0	0	0	0	0
UMSL003_0494	209	211	144	356	283	133	225	122	199	95	261	136	219	132	104	254	520	171	158	222	185
UMSL003_0495	763	1085	732	833	735	353	326	252	485	218	654	370	214	274	214	219	516	162	311	405	378
UMSL003_0496	70	79	52	164	136	61	74	51	77	49	131	55	98	57	45	103	98	60	60	104	142
UMSL003_0497	23	21	13	24	22	8	27	17	42	2	10	6	4	15	8	1	9	3	36	55	36
UMSL003_0498	323	357	286	394	382	183	447	321	441	124	427	180	244	221	207	62	154	106	186	128	132
UMSL003_0499	0	1	0	4	0	5	2	1	8	1	2	3	2	2	1	7	26	1	8	19	18
UMSL003_0500	207	248	220	689	742	298	458	239	510	205	626	289	280	273	225	362	530	279	179	329	300
UMSL003_0501	155	161	99	515	403	220	168	100	192	124	342	92	160	84	102	134	178	54	79	96	111
UMSL003_0502	107	219	112	242	110	103	152	115	173	74	179	66	103	90	77	81	145	39	140	183	134
UMSL003_0503	160	191	109	240	192	100	169	107	197	80	156	73	169	106	93	98	135	65	104	172	180
UMSL003_0504	117	151	124	270	296	110	186	96	188	55	208	63	127	171	98	202	253	204	94	138	132
UMSL003_0505	64	53	51	178	130	63	136	77	134	25	104	39	96	65	71	68	45	22	21	32	38
UMSL003_0506	0	0	0	1	2	0	0	0	0	0	0	0	0	0	1	6	2	0	11	14	32
UMSL003_0507	3	0	0	0	2	3	1	0	2	0	1	0	12	7	5	272	518	289	209	251	246
UMSL003_0508	0	0	0	0	0	0	0	0	0	0	0	0	0	0	0	0	0	0	0	0	0
UMSL003_0509	457	394	422	453	434	160	735	399	760	242	516	220	710	534	356	759	972	597	334	354	411
UMSL003_0510	448	479	374	736	716	436	234	173	240	180	546	227	159	123	145	213	393	214	145	200	226
UMSL003_0511	653	604	588	1823	1921	888	415	263	545	510	1372	620	292	195	212	82	150	77	507	644	693
UMSL003_0512	1	0	0	3	3	2	15	2	13	8	13	10	1	3	5	20	35	3	21	55	24
UMSL003_0513	347	340	258	685	728	288	624	293	637	235	467	194	379	220	154	320	250	300	270	410	368
UMSL003_0514	6406	6596	5063	8607	8205	4547	3201	1866	3136	3391	7754	3435	3299	2280	2115	2522	3781	2171	4998	6390	6995
UMSL003_0515	246	250	168	446	317	209	338	151	304	139	293	114	205	149	127	409	636	187	168	252	238
UMSL003_0516	162	250	102	351	218	146	178	117	140	112	270	110	184	79	78	344	422	77	142	208	269
UMSL003_0517	284	433	242	698	328	338	836	465	789	151	453	180	699	470	447	264	485	204	166	217	210
UMSL003_0518	0	0	4	0	0	0	0	0	0	0	1	0	0	0	0	0	0	0	0	0	0
UMSL003_0519	0	2	2	1	3	0	1	1	7	1	0	0	3	1	0	3	0	0	6	14	10
UMSL003_0520	21	6	6	0	3	3	23	18	22	3	20	1	31	26	22	829	2038	477	2272	3429	3004
UMSL003_0521	385	426	355	760	669	396	578	337	626	266	634	350	378	324	255	385	695	418	465	602	525
UMSL003_0522	892	1117	657	1278	786	489	769	429	798	540	1280	499	507	305	367	457	713	177	1871	3202	3292
UMSL003_0523	0	0	0	0	0	0	0	0	0	0	0	0	0	0	0	0	0	0	0	0	0
UMSL003_0524	626	745	295	1146	578	455	832	420	855	514	947	495	737	417	440	1202	1137	128	459	903	795
UMSL003_0525	1005	1106	559	1614	1094	769	1753	792	1583	541	1204	573	1226	668	562	1169	1444	431	786	1403	1373
UMSL003_0526	183	270	126	467	325	239	290	149	276	167	332	170	176	145	136	509	695	275	182	267	308
UMSL003_0527	4946	7581	3325	2361	1034	1004	4442	3022	5496	5194	12894	5802	5445	3933	3404	948	1538	332	907	1651	1591
UMSL003_0528	6	8	1	13	9	1	15	4	6	7	8	3	22	16	14	126	427	311	431	687	506
UMSL003_0529	506	583	390	607	513	289	625	321	797	300	770	432	326	287	246	150	221	101	201	243	247
UMSL003_0530	160	274	183	465	497	215	262	188	356	101	253	130	116	146	91	51	94	93	101	112	84
UMSL003_0531	144	150	85	321	186	121	268	111	184	89	195	110	160	96	106	190	209	85	130	175	215
UMSL003_0532	184	193	191	54	102	39	131	85	166	65	214	86	141	116	101	41	58	59	294	373	320
UMSL003_0533	273	328	181	550	445	308	406	182	428	172	342	144	232	145	103	246	297	98	337	445	437
UMSL003_0534	2	0	0	0	3	2	4	4	9	2	9	2	3	2	1	111	174	8	13	11	52
UMSL003_0535	3	3	1	16	1	1	15	5	11	0	9	4	7	3	4	18	10	0	2	9	3
UMSL003_0536	596	584	323	1464	1065	584	1719	743	1381	437	850	359	978	409	442	970	827	243	389	649	644
UMSL003_0537	114	128	69	185	89	106	157	68	182	60	165	85	96	65	74	61	63	21	56	91	152
UMSL003_0538	19	25	24	20	15	3	16	11	6	7	6	0	4	5	3	95	313	134	68	134	96
UMSL003_0539	26	44	15	94	31	29	120	44	94	42	81	44	85	43	47	280	190	44	13	56	72
UMSL003_0540	0	0	0	0	0	1	0	0	0	0	0	0	1	0	0	0	0	0	0	0	0
UMSL003_0541	310	283	230	435	383	194	352	170	306	166	319	165	329	181	166	373	352	139	192	277	240
UMSL003_0542	329	404	266	476	484	256	345	175	450	164	475	212	398	255	172	438	464	336	141	261	259
UMSL003_0543	121	167	88	345	168	182	242	106	231	80	294	106	159	117	101	267	541	136	159	198	283
UMSL003_0544	1518	1901	1133	1422	1134	674	2267	1336	3041	1359	3254	1622	4049	3216	2677	666	772	447	631	895	914
UMSL003_0545	53	82	55	69	92	42	79	37	66	46	92	39	64	34	49	218	430	182	135	220	148
UMSL003_0546	325	366	203	737	392	316	409	217	381	221	417	197	232	160	159	425	649	108	115	245	204
UMSL003_0547	219	273	126	619	225	219	544	292	617	222	446	185	517	293	301	1055	1378	216	461	678	928
UMSL003_0548	20	37	32	36	42	12	42	23	42	15	49	26	38	37	15	87	66	33	32	59	22
UMSL003_0549	0	0	3	0	0	0	5	0	1	0	0	0	7	1	0	2	3	0	0	1	0
UMSL003_0550	122	129	131	261	282	128	211	106	220	88	157	69	134	96	86	199	261	156	151	279	193
UMSL003_0551	201	253	189	707	541	241	554	265	509	170	403	160	354	218	175	603	557	305	261	496	465
UMSL003_0552	107	138	107	276	254	128	216	112	262	90	213	80	143	93	78	200	284	193	113	116	168
UMSL003_0553	24	8	3	18	3	5	9	6	9	1	21	5	11	15	7	67	56	0	79	130	136
UMSL003_0554	44	54	16	44	37	24	58	42	64	21	71	20	56	37	21	20	45	13	21	19	25
UMSL003_0555	351	451	356	246	234	135	421	268	427	129	342	126	320	246	196	113	160	79	135	122	134
UMSL003_0556	345	396	210	582	537	274	655	377	751	175	447	192	361	300	203	227	257	73	164	273	271
UMSL003_0557	5	6	6	3	2	4	6	3	9	11	9	9	19	7	9	18	13	0	4	23	17
UMSL003_0558	5	1	3	25	20	0	10	7	22	3	11	9	3	1	1	14	2	2	10	3	9
UMSL003_0559	40	35	21	83	44	31	63	35	85	25	72	32	31	25	24	26	34	4	23	54	65
UMSL003_0560	26	26	18	26	28	21	17	16	23	0	17	11	27	21	9	5	7	3	23	25	73
UMSL003_0561	0	2	0	0	0	0	0	0	0	0	0	0	0	0	0	0	0	0	0	0	0
UMSL003_0562	56	78	32	60	39	31	75	31	94	30	79	31	89	51	69	195	366	234	311	408	334
UMSL003_0563	262	334	212	681	630	282	799	458	878	248	573	296	452	332	357	432	524	207	480	749	719
UMSL003_0564	23	20	29	12	45	15	55	43	46	19	20	11	14	18	22	198	202	159	133	276	223
UMSL003_0565	182	156	119	285	238	119	277	128	284	108	262	152	168	122	122	136	228	124	457	550	544
UMSL003_0566	68	77	56	43	50	16	71	44	56	23	26	12	56	46	38	365	649	238	333	417	414
UMSL003_0567	243	282	151	424	277	253	358	172	316	210	399	161	270	181	133	349	399	189	253	347	466
UMSL003_0568	19	40	2	48	10	31	60	27	50	17	37	30	33	18	23	35	56	0	29	44	19
UMSL003_0569	0	5	0	10	2	0	9	1	4	0	1	0	1	4	7	18	9	3	3	13	7
UMSL003_0570	107	112	90	167	160	86	196	82	207	64	183	65	119	65	74	125	170	116	308	351	445
UMSL003_0571	11	2	6	18	2	10	39	4	14	6	12	2	26	10	7	107	173	19	106	140	108
UMSL003_0572	122	132	125	258	232	95	117	109	139	90	167	86	127	69	55	138	269	58	86	122	113
UMSL003_0573	8	2	3	3	0	1	14	3	10	4	1	0	2	6	3	265	342	220	657	935	912
UMSL003_0574	28	58	19	60	31	29	51	30	55	14	47	17	51	20	26	39	47	4	14	33	56
UMSL003_0575	313	384	204	587	473	289	483	340	464	210	549	272	291	255	221	307	717	259	345	357	403
UMSL003_0576	365	463	329	542	507	269	462	221	429	188	385	220	465	272	223	609	853	414	541	972	825
UMSL003_0577	209	186	191	319	300	163	181	117	212	86	188	92	159	98	69	224	242	130	129	145	128
UMSL003_0578	128	147	137	269	283	134	348	158	322	101	203	123	206	153	135	168	222	104	92	116	115
UMSL003_0579	210	243	79	446	283	177	291	157	389	161	381	136	291	220	161	629	607	110	178	387	235
UMSL003_0580	137	173	127	228	127	91	285	146	320	68	135	75	189	132	103	159	115	54	136	125	170
UMSL003_0581	832	1075	1026	1526	1529	686	830	669	993	368	949	533	456	517	342	346	616	805	999	1291	1080
UMSL003_0582	106	103	106	178	173	96	126	59	176	78	134	64	113	98	86	127	169	75	306	446	312
UMSL003_0583	125	169	98	166	199	94	124	62	136	52	177	54	135	71	73	196	453	178	97	109	76
UMSL003_0584	232	244	159	409	250	185	219	151	271	147	330	106	198	137	111	235	327	145	71	140	149
UMSL003_0585	97	124	80	357	168	149	274	146	283	105	233	94	164	98	80	315	352	89	112	116	195
UMSL003_0586	434	403	402	552	415	253	435	222	403	206	445	261	334	263	218	160	212	129	123	129	154
UMSL003_0587	278	278	127	700	312	188	676	272	618	269	498	212	431	205	233	762	536	63	257	490	472
UMSL003_0588	59	106	53	133	83	97	68	53	137	48	90	61	86	42	45	45	62	28	43	89	66
UMSL003_0589	280	252	260	339	343	167	227	161	254	106	354	128	138	119	122	289	837	477	207	197	235
UMSL003_0590	28	39	36	81	93	43	57	52	80	33	62	28	41	31	18	40	56	30	39	23	24
UMSL003_0591	3	3	3	8	2	0	3	3	2	1	0	2	1	4	0	1	7	1	1	0	0
UMSL003_0592	547	623	492	1359	1350	636	907	461	890	403	839	364	573	371	306	1425	1913	807	1225	1790	1669
UMSL003_0593	0	1	1	0	0	0	3	2	4	1	4	1	1	0	0	2	3	0	0	0	0
UMSL003_0594	3	0	1	0	2	2	0	0	0	0	0	1	0	0	0	6	11	2	5	6	2
UMSL003_0595	192	291	158	459	290	225	355	216	369	191	374	210	221	137	114	150	281	64	239	457	370
UMSL003_0596	0	0	0	1	0	1	2	1	5	0	1	1	3	1	0	0	0	0	0	3	18
UMSL003_0597	208	228	180	262	323	128	299	121	258	82	180	74	174	99	93	206	160	151	107	157	119
UMSL003_0598	109	154	110	149	140	67	124	76	113	52	110	49	71	38	60	46	91	66	111	162	159
UMSL003_0599	4	1	3	3	3	7	17	6	7	3	9	1	6	3	7	5	4	0	9	1	30
UMSL003_0600	7	8	4	28	8	11	34	17	36	5	5	9	18	17	15	43	77	2	5	26	7
UMSL003_0601	27	41	3	67	19	27	64	24	79	42	73	31	64	23	19	64	47	30	30	40	58
UMSL003_0602	287	353	194	554	557	242	428	222	482	187	377	137	286	177	158	589	783	485	179	227	230
UMSL003_0603	10	18	0	67	1	14	87	14	44	20	62	24	45	16	11	48	26	1	19	52	33
UMSL003_0604	179	202	91	639	267	182	332	171	334	156	447	173	182	147	115	383	530	45	406	553	546
UMSL003_0605	94	56	34	171	148	34	138	87	288	41	127	60	113	72	126	48	21	38	98	119	122
UMSL003_0606	328	386	261	720	445	281	598	380	656	159	374	184	304	254	205	229	346	193	190	261	214
UMSL003_0607	140	184	42	274	75	111	161	74	163	96	236	108	150	86	85	267	275	14	71	135	159
UMSL003_0608	8	21	7	6	15	1	11	3	10	0	8	7	18	3	5	18	32	3	12	7	6
UMSL003_0609	0	0	0	0	0	0	0	0	0	0	0	0	0	0	0	0	2	0	0	0	0
UMSL003_0610	0	0	0	2	0	0	2	5	1	0	0	0	1	0	1	7	5	1	5	2	6
UMSL003_0611	35	22	15	28	24	13	47	17	51	4	23	13	26	24	17	21	46	24	25	29	25
UMSL003_0612	171	177	124	304	358	164	262	148	351	117	300	155	205	117	128	179	250	153	307	236	286
UMSL003_0613	1	5	2	1	0	0	0	2	0	0	4	1	10	1	0	0	0	3	3	4	0
UMSL003_0614	134	172	108	224	143	116	134	85	142	97	194	82	105	80	83	251	473	134	171	156	243
UMSL003_0615	225	276	261	545	508	264	312	236	414	142	342	116	284	243	171	902	1383	607	2563	3890	3415
UMSL003_0616	466	474	423	1717	1840	624	1493	854	1424	370	828	362	787	467	478	922	1017	898	357	492	528
UMSL003_0617	78	68	67	170	152	68	141	65	158	55	130	41	78	58	63	33	88	51	50	75	98
UMSL003_0618	4	3	0	17	5	9	6	2	19	2	5	6	2	3	3	8	5	0	7	1	6
UMSL003_0619	12	2	6	12	14	2	5	4	5	1	5	1	9	2	3	21	8	9	10	19	3
UMSL003_0620	996	1247	634	2018	1190	1005	2144	1224	2515	693	1725	847	1065	860	801	1248	2330	464	1247	2053	2281
UMSL003_0621	122	85	51	241	133	111	246	137	242	59	122	57	137	93	70	193	262	46	85	138	68
UMSL003_0622	0	0	0	0	0	0	0	0	0	0	0	0	4	0	0	30	31	15	4	2	0
UMSL003_0623	49	47	31	104	50	43	57	28	59	27	25	32	26	32	29	97	141	52	27	75	56
UMSL003_0624	69	114	22	245	61	80	142	64	159	78	159	81	104	64	68	72	64	1	49	45	112
UMSL003_0625	102	133	61	217	128	92	113	84	160	63	196	97	96	87	93	197	364	57	143	236	282
UMSL003_0626	147	160	118	223	266	123	217	135	213	89	242	116	129	97	96	42	101	47	175	232	213
UMSL003_0627	65	67	53	150	51	96	222	70	192	69	115	72	105	59	86	85	81	10	57	96	87
UMSL003_0628	0	0	0	0	0	0	0	2	0	0	0	2	0	0	0	0	1	0	0	9	2
UMSL003_0629	33	42	23	68	43	31	112	22	75	25	28	15	111	54	43	123	149	81	236	222	260
UMSL003_0630	112	167	105	210	184	105	255	135	226	72	163	92	131	92	73	109	259	86	507	628	498
UMSL003_0631	30	37	46	83	53	64	57	42	47	41	142	94	46	33	37	161	224	74	161	241	196
UMSL003_0632	0	0	0	0	0	0	0	0	0	0	0	0	0	0	0	0	0	0	0	0	0
UMSL003_0633	162	300	92	886	342	341	567	238	585	412	861	383	364	215	228	421	412	16	233	567	492
UMSL003_0634	1825	1984	1267	3937	2741	1775	3542	1614	3416	1543	3423	1490	2760	1417	1289	2318	2227	379	809	1256	1600
UMSL003_0635	14953	14120	13050	5521	6951	2772	12948	7476	12514	5972	13909	7041	14675	11658	10350	3618	4383	4039	5217	6311	6806
UMSL003_0636	11	12	1	11	7	2	7	3	7	3	20	13	5	5	11	14	34	0	9	10	10
UMSL003_0637	56	59	19	164	108	43	125	89	195	24	95	62	103	82	81	317	274	74	91	216	194
UMSL003_0638	408	472	140	1364	671	549	1264	702	1338	524	1127	573	1411	744	792	5397	4234	603	865	1494	1559
UMSL003_0639	183	206	105	465	228	188	398	201	380	143	340	122	219	138	149	144	212	93	88	180	172
UMSL003_0640	335	368	265	542	432	280	430	183	357	184	436	129	305	184	170	615	575	242	653	862	1007
UMSL003_0641	2080	2182	1694	4082	3010	1736	1605	846	1594	1408	3214	1616	1664	1225	1134	624	1010	309	985	1191	1441
UMSL003_0642	83	129	63	315	118	120	267	137	247	89	224	119	150	98	99	114	191	4	80	83	104
UMSL003_0643	155	202	134	402	349	183	555	265	522	122	260	112	309	151	125	625	632	215	180	291	363
UMSL003_0644	142	120	91	268	144	81	239	114	243	72	174	87	191	128	93	354	308	72	61	141	142
UMSL003_0645	29	28	24	109	98	55	85	44	113	21	83	20	47	31	31	61	90	12	47	65	80
UMSL003_0646	9	1	0	4	2	3	1	4	1	5	1	1	4	5	3	126	183	151	871	922	840
UMSL003_0647	108	142	46	328	123	114	359	175	401	88	215	107	236	141	118	154	117	15	185	286	302
UMSL003_0648	488	515	283	1475	1221	714	2249	889	1889	534	1148	547	990	492	454	448	409	149	813	1247	1284
UMSL003_0649	27	56	11	83	43	52	73	33	100	43	77	32	73	37	39	81	138	15	47	70	60
UMSL003_0650	845	716	558	1280	1311	646	1393	564	1307	528	1067	505	1245	647	521	2031	1821	1030	801	1274	1542
UMSL003_0651	125	128	91	252	200	121	223	125	244	129	341	151	109	80	52	165	135	61	262	424	334
UMSL003_0652	529	456	368	898	582	431	566	261	510	273	651	240	267	183	170	873	1232	506	2903	4299	4139
UMSL003_0653	147	173	120	207	148	99	128	103	181	58	206	90	87	97	105	101	189	91	160	203	178
UMSL003_0654	104	167	60	249	166	105	256	103	262	85	161	89	169	79	55	221	204	50	219	206	308
UMSL003_0655	15	36	10	71	23	26	54	27	47	25	57	50	20	25	16	113	187	2	344	551	818
UMSL003_0656	51	60	50	164	134	78	145	85	143	53	112	48	94	47	39	211	256	100	104	180	155
UMSL003_0657	39	62	42	94	86	49	63	42	83	29	75	34	58	30	50	27	116	63	96	92	101
UMSL003_0658	208	269	187	380	287	194	257	165	288	160	333	155	178	87	84	114	124	49	183	237	253
UMSL003_0659	30	20	10	12	10	4	23	19	25	1	12	7	30	29	16	552	1007	369	99	121	80
UMSL003_0660	20	29	9	23	29	5	11	18	17	7	27	6	11	13	2	9	6	11	1	18	16
UMSL003_0661	40	65	27	56	44	30	34	17	35	24	63	44	25	30	27	32	44	19	63	115	62
UMSL003_0662	0	0	0	0	0	0	0	0	0	0	0	0	0	0	0	0	0	0	0	0	0
UMSL003_0663	0	0	3	0	0	0	3	0	0	0	0	0	0	0	0	0	2	2	0	0	0
UMSL003_0664	0	0	0	0	0	0	0	0	0	0	0	0	0	0	0	0	0	0	0	0	0
UMSL003_0665	116	162	86	291	183	146	355	195	368	62	169	101	155	123	78	60	122	38	102	102	103
UMSL003_0666	323	482	286	573	458	334	354	257	363	218	446	247	306	287	247	358	701	310	913	1100	1164
UMSL004_0001	148	132	134	201	178	94	155	98	223	69	180	71	172	150	133	63	182	111	66	76	95
UMSL004_0002	0	0	0	0	0	0	0	0	0	0	0	0	0	0	0	0	0	0	0	0	0
UMSL004_0003	528	530	483	556	579	249	614	322	668	245	572	281	485	346	248	275	303	226	419	631	692
UMSL004_0004	0	0	0	0	0	1	0	0	1	0	0	0	1	0	0	2	0	0	0	0	0
UMSL004_0005	5047	5525	5730	5218	5263	2219	1923	1161	2397	2067	4963	2391	1797	1500	1213	856	1095	1096	1748	1965	1786
UMSL004_0006	1175	1301	1288	1756	1786	865	1355	870	1479	621	1435	696	1223	865	766	1792	2823	2244	1063	1550	1477
UMSL004_0007	0	0	0	0	0	0	0	0	0	0	0	0	0	0	0	0	0	0	0	0	0
UMSL004_0008	86	110	61	81	78	17	156	90	181	59	175	66	146	119	96	46	51	44	80	58	134
UMSL004_0009	0	0	0	0	0	0	0	0	0	0	0	0	0	0	0	0	0	0	0	0	0
UMSL004_0010	468	415	306	677	677	356	559	330	733	273	564	262	353	324	250	131	169	156	246	297	253
UMSL004_0011	154	196	119	438	287	146	358	156	320	144	341	141	198	131	116	122	122	38	152	381	428
UMSL004_0012	2	0	0	0	0	0	0	0	0	0	0	0	0	0	0	0	0	0	0	0	0
UMSL004_0013	0	0	0	1	0	0	0	1	1	0	3	0	0	0	0	1	0	0	0	2	0
UMSL004_0014	13	8	2	4	8	0	5	1	1	1	0	1	10	4	0	16	15	1	4	13	18
UMSL004_0015	16	10	3	46	16	19	68	27	33	20	44	16	41	18	28	96	109	1	17	54	82
UMSL004_0016	118	200	120	172	164	118	132	99	186	64	169	73	141	122	124	229	444	198	115	203	116
UMSL004_0017	4199	3975	3116	7709	7113	3310	8158	3045	6679	3162	6130	2657	6691	2888	2545	5695	3741	1768	2118	3613	3812
UMSL004_0018	5355	5899	5247	6762	7213	3114	8031	4702	9151	2880	6876	3278	7068	5844	5198	6426	9179	5895	6648	8080	8639
UMSL004_0019	12	2	15	15	5	9	27	8	25	5	19	8	28	18	9	176	323	85	43	67	29
UMSL004_0020	0	0	0	0	0	0	0	0	1	0	0	0	0	0	0	41	29	0	22	89	84
UMSL004_0021	462	485	237	960	561	409	705	349	617	296	676	334	576	370	324	276	394	69	182	281	306
UMSL004_0022	7	0	1	12	3	8	7	1	2	4	5	0	3	2	3	2	0	0	0	2	0
UMSL004_0023	397	409	294	429	396	205	444	187	481	151	374	174	256	190	145	262	202	101	256	376	337
UMSL004_0024	552	692	514	1512	1426	591	663	509	1089	368	1125	524	407	572	474	846	1531	1445	893	966	890
UMSL004_0025	751	864	461	1252	769	491	2027	903	1754	591	1252	515	1409	689	738	506	472	140	493	812	689
UMSL004_0026	1527	1691	1244	2562	2157	1088	2506	1092	2493	831	1906	900	1931	1150	871	2462	2356	1154	1778	2611	2916
UMSL004_0027	120	150	55	231	84	90	202	147	225	87	187	70	240	137	117	247	275	20	76	131	112
UMSL004_0028	109	93	102	205	226	76	153	84	156	67	179	58	92	109	64	155	161	131	69	116	102
UMSL004_0029	28	87	46	48	55	27	67	40	97	28	58	23	274	144	142	1764	1688	844	397	607	760
UMSL004_0030	1307	1408	841	3508	2307	1416	1913	1048	2164	1147	2476	1115	1336	1008	927	2014	2321	713	1038	1613	1812
UMSL004_0031	0	0	0	0	0	0	0	0	0	0	0	0	0	0	0	0	0	0	0	0	0
UMSL004_0032	0	0	0	0	0	0	1	0	0	0	0	0	0	1	0	0	0	0	1	1	1
UMSL004_0033	455	479	334	1305	730	499	706	433	774	441	1055	419	601	402	358	691	852	144	709	1311	1237
UMSL004_0034	675	757	804	946	997	445	620	426	731	347	865	360	611	492	350	305	605	794	611	798	647
UMSL004_0035	261	257	187	582	397	245	390	249	494	198	433	203	322	212	188	348	349	141	276	591	476
UMSL004_0036	904	1044	991	1963	1803	925	1209	683	1324	648	1487	739	990	735	582	1097	1648	1153	2414	2928	3145
UMSL004_0037	143	137	134	230	146	124	161	91	141	65	214	64	100	77	64	68	142	60	53	69	72
UMSL004_0038	316	308	275	531	561	317	421	273	467	166	458	151	330	266	210	431	783	360	306	398	340
UMSL004_0039	284	352	130	460	300	234	359	168	350	162	393	162	250	185	175	196	219	65	372	523	484
UMSL004_0040	102	117	44	281	121	122	401	223	425	95	249	85	189	147	116	103	124	3	218	338	346
UMSL004_0041	792	718	653	1052	1057	497	639	328	682	366	766	396	654	413	274	1369	1256	762	1317	1989	1988
UMSL004_0042	137	189	115	390	333	166	302	148	305	111	245	95	281	184	121	672	827	263	238	450	437
UMSL004_0043	631	799	644	1257	1251	495	921	547	1131	421	942	468	622	474	396	877	1121	594	421	582	508
UMSL004_0044	916	1082	969	1484	1585	658	1510	987	1844	533	1342	619	957	829	649	455	711	528	900	1106	1028
UMSL004_0045	0	0	0	0	0	0	0	0	0	0	0	0	0	0	0	0	0	0	0	0	0
UMSL004_0046	60	74	36	94	46	45	126	54	138	42	80	34	104	68	42	297	266	44	209	452	381
UMSL004_0047	0	0	0	0	0	0	0	0	0	0	0	0	0	0	0	0	0	0	0	0	0
UMSL004_0048	0	2	5	0	3	2	2	0	3	0	3	3	1	1	4	5	2	1	11	20	21
UMSL004_0049	0	0	0	0	0	0	0	0	0	0	0	0	0	0	0	0	0	0	0	0	0
UMSL004_0050	67	62	16	104	22	49	130	61	169	34	132	47	101	39	51	153	144	9	79	153	259
UMSL004_0051	286	314	194	429	325	230	331	203	365	119	293	178	273	209	184	317	662	250	214	325	238
UMSL004_0052	1557	1949	1357	3582	2902	1508	2898	1474	2812	1438	2853	1261	2197	1216	1101	1605	1815	820	939	1388	1503
UMSL004_0053	409	446	353	747	648	361	482	306	578	245	638	287	418	387	278	473	596	396	271	531	520
UMSL004_0054	1435	1632	1071	3788	3050	1667	847	360	849	3453	9230	4100	1083	830	672	20980	29545	7672	6219	8728	9859
UMSL004_0055	141	200	88	372	174	138	245	124	287	152	312	136	184	127	127	287	351	32	209	273	291
UMSL004_0056	0	0	0	0	0	0	0	0	0	0	2	0	0	0	3	0	1	0	0	2	0
UMSL004_0057	104	205	108	204	112	85	163	112	151	89	157	90	164	111	87	286	414	128	95	210	164
UMSL004_0058	319	371	271	372	248	129	783	419	926	233	421	263	569	402	338	300	330	100	301	396	460
UMSL004_0059	99	98	44	280	233	87	113	60	177	73	154	98	55	66	48	95	49	31	65	95	70
UMSL004_0060	37	24	23	92	29	46	60	17	72	13	53	19	65	32	41	107	199	18	24	42	24
UMSL004_0061	151	223	128	260	271	122	286	131	223	91	256	108	169	103	111	133	214	93	157	198	133
UMSL004_0062	64	60	69	141	119	36	134	68	128	41	77	25	104	66	51	83	143	89	83	105	111
UMSL004_0063	152	180	114	292	171	134	227	96	226	82	298	97	146	97	123	206	393	58	370	548	529
UMSL004_0064	173	266	167	452	409	213	451	254	486	128	278	124	267	114	106	159	300	142	108	123	150
UMSL004_0065	33	46	31	64	69	61	67	29	80	17	90	39	28	23	43	33	73	32	98	147	131
UMSL004_0066	1	0	0	5	1	1	0	0	0	1	0	3	0	1	0	0	5	0	4	12	27
UMSL004_0067	864	1022	754	1815	1738	833	1177	621	1041	670	1406	591	1023	639	561	829	1132	567	650	748	791
UMSL004_0068	240	250	186	367	250	142	273	203	313	123	294	136	192	198	171	271	460	198	221	333	276
UMSL004_0069	12	20	16	24	8	42	25	17	43	14	38	27	22	15	17	48	58	2	17	18	33
UMSL004_0070	99	130	64	209	178	121	200	93	266	78	273	103	152	92	95	164	208	33	196	328	240
UMSL004_0071	1034	1156	768	1735	1192	769	1295	632	1447	542	1301	577	958	791	734	734	1117	607	1099	1195	1617
UMSL004_0072	251	282	235	502	422	223	375	165	436	188	331	156	250	143	126	147	195	63	140	253	175
UMSL004_0073	22	16	10	38	23	24	38	37	54	17	29	12	25	30	37	104	213	4	50	54	26
UMSL004_0074	335	329	339	456	545	259	429	227	390	212	400	206	303	212	156	479	634	377	234	430	381
UMSL004_0075	503	482	430	1045	809	455	658	326	680	273	625	251	399	263	159	1185	1973	857	428	497	530
UMSL004_0076	1496	1687	1072	2580	2406	1367	2051	1112	2121	975	1942	954	1339	785	743	1803	2324	955	828	1158	1259
UMSL004_0077	0	5	0	4	0	0	0	0	0	0	0	0	0	0	1	0	0	0	0	0	0
UMSL004_0078	0	0	0	0	0	0	0	0	0	0	0	0	0	0	0	0	0	0	0	0	0
UMSL004_0079	0	0	0	0	0	0	0	0	0	0	0	0	0	0	0	0	0	0	0	0	0
UMSL004_0080	0	0	0	0	0	0	0	0	0	0	0	0	0	0	0	0	0	0	0	0	0
UMSL004_0081	0	0	0	0	0	0	0	0	0	0	0	0	0	0	0	0	0	0	0	0	0
UMSL004_0082	0	0	0	0	0	0	0	0	0	0	0	0	0	0	0	0	0	0	0	0	0
UMSL004_0083	0	0	0	0	0	0	0	0	0	0	0	0	0	0	0	0	0	0	4	0	0
UMSL004_0084	402	503	315	377	243	186	697	362	672	183	482	197	398	306	226	105	182	89	257	305	249
UMSL004_0085	420	514	281	747	457	311	720	417	836	374	931	418	573	388	359	195	233	88	561	891	810
UMSL004_0086	22	20	15	38	30	11	26	28	31	7	20	16	23	8	6	163	299	79	764	1333	1051
UMSL004_0087	0	0	0	4	2	0	0	0	0	0	0	0	0	0	0	0	0	0	0	0	9
UMSL004_0088	8	2	0	0	4	2	6	4	6	0	0	0	7	1	1	3	2	6	15	16	5
UMSL004_0089	811	951	703	1361	1104	549	619	398	630	515	1153	537	582	537	444	1022	1856	1378	1348	1738	1640
UMSL004_0090	182	210	186	571	403	217	454	186	459	165	362	170	364	206	192	562	595	225	194	302	361
UMSL004_0091	70	79	79	56	72	34	55	36	66	16	55	24	70	36	29	111	309	153	401	372	390
UMSL004_0092	2941	3169	2873	1895	2221	1116	2455	1307	2668	1779	3983	1850	4973	3287	2642	966	1057	1029	807	876	839
UMSL004_0093	325	337	330	596	528	275	535	264	570	185	428	225	321	259	233	165	218	106	217	337	348
UMSL004_0094	2	6	1	5	8	0	3	5	3	4	0	5	3	0	2	6	12	0	0	0	0
UMSL004_0095	268	315	204	636	603	256	542	356	557	217	436	236	372	266	210	312	377	187	145	197	188
UMSL004_0096	642	825	672	1352	1217	679	992	537	984	380	960	363	640	546	455	506	867	491	530	588	610
UMSL004_0097	224	212	222	377	405	186	273	148	259	118	298	181	208	145	156	275	438	258	239	354	283
UMSL004_0098	403	423	357	860	776	395	621	284	543	272	676	287	446	286	242	667	825	381	381	505	626
UMSL004_0099	157	182	113	518	449	232	273	106	194	184	382	189	141	96	109	262	371	121	136	126	182
UMSL004_0100	1404	1827	1617	785	969	442	2317	1384	2531	972	2224	1106	1675	1455	1105	281	545	456	899	1235	1145
UMSL004_0101	496	593	341	586	412	254	739	360	779	231	567	267	419	313	333	294	543	153	645	813	743
UMSL004_0102	167	188	142	286	209	155	196	110	192	98	223	109	118	60	49	227	449	171	291	393	314
UMSL004_0103	6	7	6	7	6	9	16	5	5	3	6	2	3	5	4	2	4	1	4	3	0
UMSL004_0104	64	81	75	138	56	53	85	62	123	50	118	65	86	44	53	110	119	35	57	110	75
UMSL004_0105	157	214	102	310	142	144	330	183	390	97	248	100	289	230	197	562	648	141	176	401	367
UMSL004_0106	791	787	593	728	564	322	873	445	910	397	807	383	776	466	364	411	352	183	408	748	604
UMSL004_0107	25	10	16	22	10	6	33	12	22	2	19	2	62	33	28	422	826	393	322	449	366
UMSL004_0108	239	257	256	339	309	148	182	132	278	132	262	127	180	124	103	109	144	93	89	109	169
UMSL004_0109	5	1	5	2	3	1	5	1	4	1	4	0	3	1	0	22	68	32	35	30	18
UMSL004_0110	0	0	0	0	0	0	0	0	0	0	0	0	0	0	0	3	0	0	0	0	2
UMSL004_0111	0	0	0	0	0	0	0	0	0	0	0	0	0	0	0	0	0	0	0	0	0
UMSL004_0112	0	0	0	0	0	0	0	0	0	0	0	0	0	0	0	0	0	0	0	0	0
UMSL004_0113	0	0	0	0	0	0	0	0	0	0	0	0	0	0	0	0	0	0	0	0	0
UMSL004_0114	157	189	119	473	324	217	349	180	304	126	355	126	142	108	74	92	100	45	215	286	287
UMSL004_0115	420	446	333	703	612	383	557	299	508	245	636	303	479	293	248	1021	938	582	600	875	854
UMSL004_0116	162	124	118	284	195	133	197	126	286	70	206	131	129	142	93	98	131	73	226	334	283
UMSL004_0117	2466	2871	2425	5086	3992	2255	4535	2092	4210	1933	4171	1926	3568	2278	1853	4419	4224	2584	1801	3116	3262
UMSL004_0118	243	261	208	393	366	187	347	157	372	128	293	117	214	170	133	198	243	98	266	422	347
UMSL004_0119	148	145	74	307	233	143	289	159	276	90	225	74	123	71	88	167	334	138	219	273	287
UMSL004_0120	8	10	8	43	13	24	42	16	60	22	31	10	31	8	6	16	28	0	12	50	25
UMSL004_0121	76	84	77	176	82	50	100	59	148	66	144	63	130	65	75	163	229	32	91	70	85
UMSL004_0122	21	27	11	88	39	34	41	33	65	29	74	32	36	12	19	35	49	0	36	91	61
UMSL004_0123	2	0	0	0	2	0	3	0	4	1	0	0	1	2	1	0	0	0	33	27	30
[truncated: 11,326 more rows]

## Sheet: S4
Pearson R2 test for all the samples
Group_name	CW0_1	CW0_2	CW0_3	CNW6_1	CNW6_2	CNW6_3	CW6_1	CW6_2	CW6_3	CNW24_1	CNW24_2	CNW24_3	CW24_1	CW24_2	CW24_3	CW48_1	CW48_2	CW48_3	CW72_1	CW72_2	CW72_3
CW0_1	1	0.995162	0.986673	0.883329	0.87831	0.884763	0.897032	0.922343	0.921185	0.856922	0.853258	0.863699	0.791435	0.819836	0.822514	0.527698	0.53193	0.507958	0.493831	0.489167	0.516943
CW0_2	0.995162	1	0.989275	0.875493	0.869334	0.883342	0.870796	0.912242	0.903975	0.839829	0.843895	0.855871	0.752673	0.792246	0.796408	0.485913	0.502434	0.476454	0.476069	0.466437	0.492318
CW0_3	0.986673	0.989275	1	0.859704	0.873659	0.870731	0.844027	0.895207	0.883431	0.805487	0.814093	0.827004	0.720258	0.77289	0.774583	0.43336	0.458264	0.460477	0.460873	0.442245	0.465949
CNW6_1	0.883329	0.875493	0.859704	1	0.981321	0.993015	0.885091	0.90685	0.901576	0.877917	0.894214	0.893693	0.741626	0.775518	0.777809	0.589201	0.593511	0.558183	0.517607	0.518595	0.545568
CNW6_2	0.87831	0.869334	0.873659	0.981321	1	0.984744	0.850031	0.886202	0.874884	0.847585	0.871132	0.872078	0.703318	0.755156	0.756993	0.52085	0.538213	0.540179	0.498609	0.48683	0.511214
CNW6_3	0.884763	0.883342	0.870731	0.993015	0.984744	1	0.855745	0.89287	0.88054	0.862179	0.887972	0.888527	0.70465	0.750343	0.754227	0.538486	0.556863	0.52893	0.500686	0.494102	0.518551
CW6_1	0.897032	0.870796	0.844027	0.885091	0.850031	0.855745	1	0.972538	0.988764	0.880597	0.853998	0.85563	0.916799	0.90483	0.904803	0.729914	0.696875	0.634464	0.557652	0.580837	0.614212
CW6_2	0.922343	0.912242	0.895207	0.90685	0.886202	0.89287	0.972538	1	0.992872	0.854821	0.851245	0.85757	0.846842	0.883849	0.887706	0.624091	0.634738	0.596619	0.549571	0.549879	0.579207
CW6_3	0.921185	0.903975	0.883431	0.901576	0.874884	0.88054	0.988764	0.992872	1	0.866171	0.852988	0.858045	0.878512	0.89457	0.897237	0.669134	0.657986	0.607656	0.55299	0.563748	0.595309
CNW24_1	0.856922	0.839829	0.805487	0.877917	0.847585	0.862179	0.880597	0.854821	0.866171	1	0.991165	0.989421	0.861238	0.859165	0.859609	0.619611	0.615131	0.56438	0.528403	0.540486	0.571974
CNW24_2	0.853258	0.843895	0.814093	0.894214	0.871132	0.887972	0.853998	0.851245	0.852988	0.991165	1	0.9987	0.81787	0.839072	0.841477	0.568311	0.584495	0.543103	0.522456	0.523728	0.552833
CNW24_3	0.863699	0.855871	0.827004	0.893693	0.872078	0.888527	0.85563	0.85757	0.858045	0.989421	0.9987	1	0.815514	0.84066	0.843172	0.559595	0.578299	0.537965	0.523057	0.522615	0.551696
CW24_1	0.791435	0.752673	0.720258	0.741626	0.703318	0.70465	0.916799	0.846842	0.878512	0.861238	0.81787	0.815514	1	0.969421	0.965468	0.78619	0.746773	0.678942	0.554165	0.592016	0.625995
CW24_2	0.819836	0.792246	0.77289	0.775518	0.755156	0.750343	0.90483	0.883849	0.89457	0.859165	0.839072	0.84066	0.969421	1	0.99792	0.701514	0.714606	0.680996	0.577075	0.589517	0.619953
CW24_3	0.822514	0.796408	0.774583	0.777809	0.756993	0.754227	0.904803	0.887706	0.897237	0.859609	0.841477	0.843172	0.965468	0.99792	1	0.692572	0.707357	0.669584	0.571781	0.582741	0.613988
CW48_1	0.527698	0.485913	0.43336	0.589201	0.52085	0.538486	0.729914	0.624091	0.669134	0.619611	0.568311	0.559595	0.78619	0.701514	0.692572	1	0.948675	0.845627	0.610842	0.682513	0.708576
CW48_2	0.53193	0.502434	0.458264	0.593511	0.538213	0.556863	0.696875	0.634738	0.657986	0.615131	0.584495	0.578299	0.746773	0.714606	0.707357	0.948675	1	0.934505	0.695986	0.738678	0.756376
CW48_3	0.507958	0.476454	0.460477	0.558183	0.540179	0.52893	0.634464	0.596619	0.607656	0.56438	0.543103	0.537965	0.678942	0.680996	0.669584	0.845627	0.934505	1	0.707161	0.724823	0.732879
CW72_1	0.493831	0.476069	0.460873	0.517607	0.498609	0.500686	0.557652	0.549571	0.55299	0.528403	0.522456	0.523057	0.554165	0.577075	0.571781	0.610842	0.695986	0.707161	1	0.988867	0.983462
CW72_2	0.489167	0.466437	0.442245	0.518595	0.48683	0.494102	0.580837	0.549879	0.563748	0.540486	0.523728	0.522615	0.592016	0.589517	0.582741	0.682513	0.738678	0.724823	0.988867	1	0.996608
CW72_3	0.516943	0.492318	0.465949	0.545568	0.511214	0.518551	0.614212	0.579207	0.595309	0.571974	0.552833	0.551696	0.625995	0.619953	0.613988	0.708576	0.756376	0.732879	0.983462	0.996608	1

## Sheet: S5
Full enriched GO terms for each cluster
	GO.ID	Term	Annotated	Significant	Expected	Pvalue
Cluster1	GO:0007155	cell adhesion	43	12	4.61	0.0014
	GO:0006098	pentose-phosphate shunt	12	5	1.29	0.0058
	GO:0006568	tryptophan metabolic process	22	7	2.36	0.0064
Cluster2	GO:0006270	DNA replication initiation	21	13	2.92	4.7e-07
	GO:0006260	DNA replication	88	37	12.24	4.3e-06
	GO:0007018	microtubule-based movement	126	37	17.53	4.3e-06
	GO:0006511	ubiquitin-dependent protein catabolic pr...	78	31	10.85	2e-05
	GO:0043161	proteasome-mediated ubiquitin-dependent ...	19	10	2.64	7.3e-05
	GO:0006310	DNA recombination	28	12	3.9	0.00017
	GO:0060271	cilium assembly	37	13	5.15	0.00094
	GO:0006281	DNA repair	192	42	26.71	0.00154
	GO:0000184	nuclear-transcribed mRNA catabolic proce...	5	4	0.7	0.00166
	GO:0030071	regulation of mitotic metaphase/anaphase...	5	4	0.7	0.00166
	GO:0051603	proteolysis involved in cellular protein...	86	36	11.97	0.00181
	GO:0044782	cilium organization	40	16	5.57	0.00262
	GO:0031327	negative regulation of cellular biosynth...	12	6	1.67	0.00312
	GO:0045934	negative regulation of nucleobase-contai...	12	6	1.67	0.00312
	GO:0006457	protein folding	93	23	12.94	0.00356
	GO:0007020	microtubule nucleation	9	5	1.25	0.004
	GO:0007064	mitotic sister chromatid cohesion	6	4	0.83	0.00442
	GO:0010639	negative regulation of organelle organiz...	6	4	0.83	0.00442
	GO:0006325	chromatin organization	58	16	8.07	0.00455
	GO:0051276	chromosome organization	119	38	16.56	0.00583
	GO:0006094	gluconeogenesis	10	5	1.39	0.00708
	GO:0045786	negative regulation of cell cycle	18	7	2.5	0.00776
	GO:0006473	protein acetylation	14	6	1.95	0.00791
	GO:0031503	protein-containing complex localization	27	9	3.76	0.00841
	GO:0009967	positive regulation of signal transducti...	7	4	0.97	0.00918
	GO:0030163	protein catabolic process	114	45	15.86	0.00921
	GO:0097435	supramolecular fiber organization	13	8	1.81	0.00952
	GO:0006479	protein methylation	37	11	5.15	0.00967
	GO:0070646	protein modification by small protein re...	42	12	5.84	0.00985
Cluster3	GO:0042254	ribosome biogenesis	75	12	3.98	0.00052
	GO:0008299	isoprenoid biosynthetic process	41	8	2.18	0.00119
	GO:0046148	pigment biosynthetic process	42	7	2.23	0.00603
	GO:0008652	cellular amino acid biosynthetic process	131	14	6.95	0.00934
Cluster4	GO:0015979	photosynthesis	105	35	9.94	6e-07
	GO:0010207	photosystem II assembly	8	5	0.76	0.00033
	GO:0046394	carboxylic acid biosynthetic process	219	41	20.74	0.00051
	GO:0006412	translation	379	61	35.89	0.00055
	GO:0005975	carbohydrate metabolic process	269	42	25.48	0.00073
	GO:0006546	glycine catabolic process	10	5	0.95	0.00126
	GO:0006400	tRNA modification	83	17	7.86	0.00168
	GO:0032787	monocarboxylic acid metabolic process	118	21	11.18	0.00324
	GO:0006364	rRNA processing	48	11	4.55	0.00438
	GO:0006418	tRNA aminoacylation for protein translat...	77	15	7.29	0.00509
	GO:1901607	alpha-amino acid biosynthetic process	115	20	10.89	0.00526
	GO:0006779	porphyrin-containing compound biosynthet...	37	9	3.5	0.00638
	GO:0006790	sulfur compound metabolic process	89	16	8.43	0.00865
	GO:0009205	purine ribonucleoside triphosphate metab...	74	14	7.01	0.0087
Cluster5	GO:0007018	microtubule-based movement	126	35	14.11	1.9e-07
	GO:0030154	cell differentiation	8	5	0.9	0.00073
	GO:0007017	microtubule-based process	183	50	20.5	0.00085
	GO:0008033	tRNA processing	137	27	15.34	0.00226
	GO:0032259	methylation	101	21	11.31	0.00347
	GO:0060271	cilium assembly	37	10	4.14	0.00608
	GO:0016117	carotenoid biosynthetic process	21	7	2.35	0.0061
	GO:0048856	anatomical structure development	21	7	2.35	0.0061
	GO:0000280	nuclear division	32	9	3.58	0.00687
	GO:0019953	sexual reproduction	8	4	0.9	0.00755
	GO:0022412	cellular process involved in reproductio...	8	4	0.9	0.00755
	GO:0006813	potassium ion transport	50	12	5.6	0.00777
	GO:0006323	DNA packaging	22	7	2.46	0.00809

## Sheet: S6
Amino acid sequences and accession numbers for the protein domain analysis
Gene ID	Accession number	Sequence
UMSL057_0048	NA	MDLLGVGSRDNSPRFNTLPQEKAVLTALKHFENGKPLQPLSDAPKHSPTFYALNWVAFEHHMATSGGQMTSNSVPDTAIDMQALSHKRTMNDISEGENGRILKHRLGPEAVKSSGAQCQDRLRPQHSRHLQSLSAAVNSEGQSGVPVDMLNVTTSGRIRSQHPDTGEAAENDARASRNNISDANLASALDAHLRSSALHEGLNDPNRAMPQFDSAATLQMPGDKFPAQAPHQQPPFQASHQHIPHGHMQPQQKFDTPMSASTRMLDQAAMQHMFHDQNTLDGPAQPSGDFSRQAAHVRTNTADYMATSEIMSLDGRARSTAPTHPAAGPQPQQQSDPAASAAAASVAAAMATVVDAGAAQPATVSSHGGSAQPGAVRRGSVVVDAASAPAAARLRPEVR…
MpRKD	KU987910	MGSTGLRASTFPAASSSSRSLRAIAIFQHLQNLEIFKSVHLYTENGSVTAVQQEFLLSPGSYSQISDPLPFYFSTPTGVEQFMGTLKRLTEFELWQCILEYSSNAPLATTVVPFLSVTRNPQLRTLPTLANDLILVEKAIEREKLLQCPPLRHPPSPRQEQEHLPVGTRGSPEDTRSWNPIKWLPSTSAMSASTGQSAESNDTREDGLGDGSNLQLETLHEWGSDLELASPRMFDTCLGSSWSTSISSVPFTALMSAPSPTSSLMTNHKTACSSWSSPNLGLNSLSGTFDYHLDSSSSQSNFGHGRLALTYDLPSPGGNLSSCHSESVPMSMNGGLAYKARNSAPLRKAVERTRSHCSDESVCTPPILNERQGSGYSLHSHSLPPQATKLRLSDCSHDL…
AtRKDs	AT1G18790	MSSSKHSSVFNYSALFLSLFLQQMDQNSLHHLDSPKIENEYEPDSLYDMLDKLPPLDSLLDMEDLKPNAGLHFQFHYNSFEDFFENIEVDNTIPSDIHLLTQEPYFSSDSSSSSPLAIQNDGLISNVKVEKVTVKKKRNLKKKRQDKLEMSEIKQFFDRPIMKAAKELNVGLTVLKKRCRELGIYRWPHRKLKSLNSLIKNLKNVGMEEEVKNLEEHRFLIEQEPDAELSDGTKKLRQACFKANYKRRKSLGDDYY
UMSL048_0014	NA	AGLMHHDNSRAALRSHKSNVLFKPSPSIDLHSAAEGQTLREWRIGESYSKLRRMGDSEALPQSLKLLDHLSTSGTKLRRQLCVAVATISRQIAAEQQRALAQIWIPGFTSEGLIALTCAGAPYAIAGEGDLCALFRCVSCRYMFRPTSPDPRQRGSIGRVFHSHRPEICSNIGSAPVEIYHRVREASQCLMHSLCVMPVWIPAITRTAPVAVLEILQPDPQPDFEALHALAAHAFRDVTVARVTVNEPMPDLLSAGAVANKADQDPFGRPHRPPSNPTAAAAMRAARQAAADGGPAPGDGKASFLEGAVPHCERMPAGAGEERMQMVFDDREHAQDSGEHMQNVAEQIASRHVPDLAMPPHAGPSPPQCHSERGGSSDNVDGTAAARDSQNGSNVVSPE…
CreNIT2	ABC42493.1	KRNMNTGMAYNNGGELKQRLSRALLDVSGTLATVKSGALVQVWMPECTHDGTIVLSCQGLPFAVAGVGDLLALFRCVSVRYRFSTDVMKPSLMGAIGRVYSTLEPEMSHNVQKYDKQVYLRVSEAQRCRVHSTLIIPIFGSDARDTPLAVFELVQGDRDVTFPAVLSQLSASLQNVNLFTIDLETAATAAGLRKWPMHIDMLPASEFSSGAAGTAAGAAGGTAAAGSGPARLSPNGEGQGLHRRLGSARLADVAEDKEPAASSNVIATEEREHQSPSTSRQDEVGSWGAKRTSLTRVSTGNLHGAGGGAAGSGPVHMPTAAGGGATAGAGGIKLSSSPQTMQGPLAAAGTSPPGAGAGTGVPSVALSMPVPVPVQGMSQLTASGSGHAAGPGGAAAGLA…
VcaNIT2	XP_002946865.1	MAHSSLGLLAGGSDLKQRLSKALLDVSGTLASVKSGALVQVWMPEHTHDGTIVLSCQGLPFAVAGVGDLLALFRCVSVRYRFSTDVMKPTLMGAIGRVYSTLEPEMSHNVQKYDKQVYLRVSEAQRCRVHSTLMVPVFGSDSRDTPLAVFELVQGDKDVTFPAVLSHLTASLQNVHLFTTDLETAAIAAGLRKWPMHIDMMPSAEHDSAGVGRLSPSRDEPRLMSNFQNMQAGAEEKEQAASSNVVSTEEKQSPNASKGDEAGSRACEWTSQSGAARLSVGNPIGQTCPAGQAPSSGLMATSGSGASRLMAGPAPAAPATMGPTLGICSNSGAAVGKPEAVAAQGFEVSTADGVGARRQSGTGPMEASNAQQFMSWLAQQNATGNNALGQLRTLLEQQQ…
